# Supplementary material for: Transport, mechanical and global migration data of multilayer copolyamide nanocomposite films with different layouts
Source: Data Brief. 2017 Apr 27;12:540–5. doi: 10.1016/j.dib.2017.04.025 (PMC5425335; doi:10.1016/j.dib.2017.04.025)
Supplement: Supplementary file 3 — Supplementary material [file mmc2.xlsx]

## Sheet: Foglio2
	Stress versus strain data of neat and nanocomposite copolyamide multilayer structures with different film layouts PA/tie/PE (S1: 45/8/27 mm; S2: 35/8/27 mm; S3: 35/8/17 mm)

## Sheet: S1
S1-0			S1-C			S1-D
e [mm/mm]	s [MPa]		e [mm/mm]	s [MPa]		e [mm/mm]	s [MPa]
0	0		0	0		0	0
0.0012	0.9797		0.0053	7.0816		0.0012	1.5487
0.003	2.3306		0.0053	7.0816		0.0029	3.45
0.0052	4.1388		0.0053	7.0816		0.0053	5.6213
0.0082	6.4132		0.0081	11.0179		0.0082	7.9695
0.0116	9.0614		0.0116	15.6593		0.0116	10.861
0.0156	12.0603		0.0157	20.8481		0.0157	14.7901
0.0203	15.3352		0.0202	26.4098		0.0203	19.6454
0.0253	18.7317		0.0254	31.9618		0.0253	24.9493
0.0308	22.0098		0.0308	36.9816		0.0307	30.1082
0.0362	24.9431		0.0362	40.998		0.0361	34.5011
0.0416	27.3689		0.0416	43.7926		0.0417	37.8077
0.0471	29.1889		0.0471	45.4208		0.047	39.979
0.0526	30.3975		0.0527	46.0793		0.0526	41.0974
0.0581	31.0655		0.0581	46.0424		0.0581	41.337
0.0635	31.3119		0.0635	45.5591		0.0635	41.0501
0.069	31.2732		0.069	44.8482		0.069	40.603
0.0745	31.0655		0.0746	44.0541		0.0746	40.1392
0.08	30.7713		0.08	43.2202		0.08	39.7714
0.0855	30.439		0.0855	42.3278		0.0855	39.4037
0.0909	30.0974		0.091	41.389		0.091	39.0375
0.0965	29.753		0.0964	40.3826		0.0965	38.7491
0.102	29.4088		0.102	39.2315		0.1019	38.5096
0.1074	29.0525		0.1075	37.7048		0.1074	38.238
0.113	28.6783		0.1129	36.206		0.113	37.9664
0.1184	28.2596		0.1185	35.1996		0.1184	37.7115
0.124	27.7518		0.1241	34.4486		0.124	37.472
0.1296	27.0779		0.1296	33.8976		0.1295	37.2477
0.135	26.012		0.135	33.547		0.1351	36.9929
0.1406	24.6402		0.1406	33.2515		0.1405	36.7213
0.1462	23.5091		0.1461	32.9097		0.1461	36.4497
0.1516	22.8142		0.1516	32.753		0.1515	36.1933
0.1571	22.4045		0.1572	32.6789		0.1571	35.8897
0.1627	22.1106		0.1627	32.6051		0.1627	35.5555
0.1682	21.9326		0.1682	32.5374		0.1681	35.2198
0.1738	21.8464		0.1738	32.5222		0.1737	34.8521
0.1794	21.7515		0.1794	32.5529		0.1793	34.4691
0.185	21.6594		0.1848	32.6021		0.1849	34.022
0.1904	21.6147		0.1905	32.6358		0.1904	33.5749
0.196	21.5585		0.196	32.6575		0.1959	33.1111
0.2016	21.496		0.2016	32.6944		0.2015	32.5999
0.2071	21.4514		0.2071	32.7345		0.2069	32.0735
0.2127	21.487		0.2127	32.7436		0.2126	31.5623
0.2182	21.5732		0.2183	32.7714		0.2181	31.0344
0.2237	21.5494		0.2239	32.8482		0.2236	30.54
0.2293	21.4782		0.2293	32.8821		0.2292	30.0929
0.2349	21.4277		0.2349	32.8728		0.2348	29.7405
0.2404	21.3921		0.2405	32.8297		0.2404	29.4368
0.2459	21.3536		0.2459	32.7096		0.2459	29.15
0.2515	21.3418		0.2515	32.5898		0.2514	28.9257
0.257	21.3624		0.2571	32.5283		0.257	28.7502
0.2626	21.3714		0.2626	32.4665		0.2626	28.622
0.2682	21.3655		0.2681	32.4636		0.2681	28.5427
0.2738	21.3565		0.2737	32.4542		0.2737	28.5106
0.2792	21.3446		0.2793	32.4173		0.2793	28.4786
0.2848	21.3418		0.2849	32.3652		0.2847	28.4633
0.2904	21.3387		0.2903	32.3373		0.2903	28.4313
0.2959	21.3536		0.2959	32.3312		0.2959	28.3992
0.3015	21.3861		0.3015	32.2758		0.3013	28.3825
0.3071	21.4011		0.3071	32.1988		0.307	28.3825
0.3125	21.4099		0.3126	32.1311		0.3125	28.3992
0.3181	21.4277		0.3182	32.0942		0.318	28.3825
0.3237	21.3952		0.3237	32.0295		0.3236	28.4313
0.3294	21.3624		0.3294	31.9864		0.3292	28.4313
0.3348	21.3536		0.3348	32.011		0.3348	28.4465
0.3404	21.3446		0.3404	32.0389		0.3403	28.5274
0.3459	21.324		0.346	32.0389		0.3458	28.5915
0.3514	21.3062		0.3515	32.0204		0.3515	28.6861
0.357	21.3062		0.357	32.048		0.3569	28.7822
0.3626	21.3031		0.3626	32.0849		0.3625	28.8463
0.3682	21.3031		0.3681	32.0972		0.3681	28.9257
0.3736	21.3062		0.3737	32.159		0.3736	29.0065
0.3792	21.3031		0.3792	32.2266		0.3791	29.0386
0.3847	21.2881		0.3849	32.2697		0.3847	29.0538
0.3903	21.2734		0.3903	32.2972		0.3902	29.0538
0.3959	21.2496		0.3959	32.3344		0.3958	28.9745
0.4013	21.2406		0.4016	32.3927		0.4014	28.8463
0.407	21.2259		0.407	32.4451		0.4069	28.6541
0.4125	21.1872		0.4126	32.516		0.4125	28.4145
0.4181	21.1516		0.4182	32.6112		0.418	28.0162
0.4236	21.1547		0.4236	32.639		0.4237	27.5051
0.4292	21.1694		0.4292	32.5406		0.4291	26.8978
0.4347	21.1666		0.4348	32.5251		0.4347	26.1303
0.4402	21.1666		0.4403	32.5805		0.4403	25.108
0.4458	21.1753		0.4459	32.6329		0.4458	23.927
0.4514	21.1666		0.4515	32.6698		0.4513	22.4896
0.4569	21.1516		0.4569	32.5406		0.4569	19.9979
0.4625	21.0982		0.4625	32.2512		0.4624	17.8251
0.4681	20.8933		0.4681	32.1959		0.468	16.0673
0.4736	20.2787		0.4735	32.3283		0.4736	13.9601
0.4791	19.5274		0.4792	32.4727		0.4791	11.1647
0.4847	18.8416		0.4848	32.5743		0.4846	8.7996
0.4903	17.9241		0.4903	32.6112		0.4902	5.9737
0.4958	16.5794		0.4958	32.6698
0.5014	14.9552		0.5014	32.7621
0.5069	13.2629		0.507	32.8789
			0.5125	32.5231
			0.5181	31.8349
			0.5236	27.4378

## Sheet: S2
S2-0			S2-C			S2-D
e [mm/mm]	s [MPa]		e [mm/mm]	s [MPa]		e [mm/mm]	s [MPa]
0	0		0	0		0	0
0.0053	5.0474		0.0012	1.718		0.0029	3.5898
0.0053	5.0474		0.0029	3.9422		0.0029	3.5898
0.0053	5.0474		0.0053	6.9395		0.0052	6.3431
0.0082	7.6526		0.0081	10.5995		0.0082	9.7394
0.0116	10.6943		0.0117	14.8423		0.0116	13.649
0.0157	14.086		0.0157	19.4641		0.0158	18.0028
0.0202	17.6649		0.0202	24.1487		0.0203	22.6054
0.0254	21.2015		0.0254	28.4391		0.0253	27.0318
0.0307	24.4303		0.0306	31.7831		0.0308	30.8705
0.0361	26.9952		0.0362	33.9429		0.0362	33.6964
0.0416	28.7535		0.0416	34.9998		0.0418	35.2952
0.0471	29.7251		0.0471	35.3004		0.0471	35.8119
0.0525	30.1174		0.0525	35.2682		0.0525	35.6512
0.0581	30.1395		0.0581	35.0795		0.0581	35.2416
0.0635	29.9524		0.0636	34.8893		0.0637	34.7801
0.0691	29.6426		0.0689	34.716		0.0691	34.3895
0.0745	29.3328		0.0745	34.558		0.0746	34.0335
0.08	29.0009		0.0801	34.4		0.0799	33.7137
0.0854	28.6911		0.0854	34.2435		0.0855	33.394
0.091	28.4215		0.0909	34.1162		0.091	33.0915
0.0965	28.1117		0.0965	33.9598		0.0964	32.789
0.1019	27.8643		0.1019	33.8171		0.102	32.4693
0.1074	27.5947		0.1074	33.6591		0.1075	32.1685
0.1129	27.3251		0.113	33.518		0.1131	31.8125
0.1185	27.0153		0.1185	33.3447		0.1184	31.4564
0.124	26.7458		0.124	33.1698		0.124	31.0658
0.1295	26.436		0.1296	32.9336		0.1296	30.6562
0.1351	26.0638		0.1349	32.6344		0.135	30.231
0.1406	25.6494		0.1406	32.1927		0.1406	29.7868
0.146	25.2149		0.146	31.5453		0.1461	29.3426
0.1516	24.7602		0.1515	30.7722		0.1515	28.8622
0.1572	24.2633		0.1572	30.0007		0.1572	28.3817
0.1626	23.7885		0.1626	29.18		0.1627	27.9202
0.1682	23.2715		0.1682	28.3916		0.1683	27.476
0.1738	22.7746		0.1737	27.8394		0.1739	27.0854
0.1792	22.2154		0.1793	27.4927		0.1793	26.7829
0.1849	21.6783		0.1849	27.3025		0.1849	26.534
0.1905	21.1814		0.1905	27.192		0.1905	26.3923
0.1959	20.7066		0.1959	27.0034		0.1959	26.2851
0.2015	20.3545		0.2015	26.8929		0.2015	26.2143
0.2071	20.1272		0.2071	27.0034		0.2072	26.178
0.2125	20.0226		0.2126	26.988		0.2126	26.178
0.2181	19.9401		0.2182	26.8929		0.2181	26.1607
0.2238	19.8577		0.2237	26.8132		0.2237	26.1607
0.2293	19.7752		0.2291	26.7825		0.2294	26.1244
0.2347	19.7551		0.2348	26.8454		0.2349	26.0898
0.2404	19.7329		0.2404	26.8929		0.2403	26.0898
0.246	19.7128		0.2458	26.9236		0.246	26.0535
0.2514	19.7128		0.2515	26.9083		0.2515	26.0363
0.2571	19.7128		0.2571	26.988		0.2571	26.019
0.2626	19.6927		0.2625	27.034		0.2626	26.019
0.2682	19.6504		0.2681	27.0187		0.2682	26.019
0.2736	19.568		0.2737	27.0663		0.2738	26.0363
0.2793	19.5478		0.2793	27.1138		0.2794	26
0.2848	19.5881		0.2849	27.1614		0.2848	26
0.2903	19.5881		0.2903	27.192		0.2904	26.019
0.2959	19.5881		0.2959	27.1614		0.296	26.0535
0.3015	19.6102		0.3013	27.1445		0.3015	26.0535
0.3069	19.6303		0.307	27.034		0.307	26.0708
0.3126	19.6303		0.3126	26.8776		0.3126	26.1244
0.3181	19.6303		0.3182	26.7671		0.3181	26.1244
0.3236	19.6102		0.3236	26.7671		0.3237	26.1607
0.3292	19.6102		0.3292	26.7671		0.3293	26.2143
0.3348	19.6102		0.3348	26.7825		0.3349	26.2488
0.3404	19.6303		0.3403	26.8132		0.3403	26.2679
0.3458	19.6504		0.3458	26.8776		0.3459	26.2679
0.3514	19.6726		0.3514	26.9405		0.3515	26.2851
0.357	19.6927		0.3569	26.9712		0.3569	26.3197
0.3625	19.7128		0.3625	26.9712		0.3626	26.3733
0.3681	19.7128		0.3681	27.0187		0.3682	26.3387
0.3737	19.6927		0.3735	27.0816		0.3736	26.356
0.3792	19.7128		0.3792	27.0985		0.3792	26.3733
0.3847	19.7551		0.3848	27.1138		0.3848	26.4096
0.3903	19.8174		0.3902	27.192		0.3902	26.3923
0.3959	19.8174		0.3958	27.0816		0.3959	26.4096
0.4013	19.8174		0.4014	27.0512		0.4014	26.4096
0.407	19.8577		0.407	26.8447		0.4071	26.3923
0.4126	19.8778		0.4124	26.7833		0.4125	26.4096
0.418	19.8577		0.418	26.7276		0.4181	26.4442
0.4236	19.8778		0.4236	26.5212		0.4237	26.4096
0.4292	19.8577		0.4292	26.3428		0.4291	26.3024
0.4348	19.8174		0.4347	26.3428		0.4347	26.178
0.4403	19.8174		0.4402	26.3643		0.4404	26.019
0.4458	19.7953		0.4459	26.3428		0.4458	25.7338
0.4514	19.7953		0.4513	26.3212		0.4513	25.414
0.457	19.7752		0.4569	26.2997		0.4569	24.9163
0.4625	19.7752		0.4624	26.2545		0.4625	24.2595
0.468	19.7551		0.4681	26.1877		0.4681	23.5128
0.4735	19.7551		0.4735	26.1447		0.4735	22.4291
0.4791	19.7329		0.4791	26.0779		0.4792	20.9168
0.4847	19.7128		0.4846	25.9897		0.4848	19.2818
0.4901	19.6726		0.4902	25.8777		0.4903	17.6294
0.4958	19.6504		0.4958	25.7679		0.4958	15.7628
0.5014	19.6504		0.5012	25.656		0.5014	14.0396
0.5068	19.6726		0.5069	25.501		0.5069	12.0848
0.5125	19.7128
0.518	19.6927
0.5234	19.6927
0.529	19.7128
0.5347	19.7551
0.5401	16.068
0.5458	15.9107
0.5514	15.7324
0.5568	15.5157
0.5624	15.3182
0.568	15.1016
0.5736	14.8657
0.5792	14.511
0.5846	13.9396
0.5902	13.2283

## Sheet: S3
S3-0			S3-C			S3-D
e [mm/mm]	s [MPa]		e [mm/mm]	s [MPa]		e [mm/mm]	s [MPa]
0	0		0	0		0	0
0.0086	9.5677		0.0029	3.0933		0.0052	5.8562
0.0086	9.5677		0.0029	3.0933		0.0052	5.8562
0.0086	9.5677		0.0053	5.3786		0.0052	5.8562
0.0127	12.7848		0.0082	8.1895		0.0082	9.0011
0.0173	16.1288		0.0116	11.3083		0.0116	12.675
0.0225	19.9145		0.0157	14.522		0.0157	16.7608
0.0278	24.0173		0.0203	17.569		0.0203	21.1112
0.0331	27.9074		0.0253	20.4748		0.0254	25.3679
0.0387	31.145		0.0307	23.1653		0.0307	29.1911
0.0441	33.3968		0.0361	25.2352		0.0363	32.2047
0.0497	34.6158		0.0417	26.4022		0.0416	34.1819
0.0551	35.1005		0.0471	26.856		0.047	35.1247
0.0607	35.078		0.0526	26.8305		0.0526	35.274
0.0661	34.7221		0.058	26.592		0.058	34.9916
0.0715	34.2374		0.0636	26.2841		0.0636	34.5598
0.077	33.6484		0.069	26.0225		0.069	34.1442
0.0826	33.0389		0.0746	25.7122		0.0745	33.7483
0.088	32.4703		0.0799	25.3788		0.0801	33.3921
0.0935	31.9876		0.0855	25.0222		0.0854	32.9765
0.099	31.4395		0.091	24.5939		0.091	32.5447
0.1045	30.8505		0.0964	24.1655		0.0965	32.0158
0.11	30.1571		0.1019	23.7835		0.1019	31.4886
0.1156	29.337		0.1075	23.5936		0.1074	31.019
0.121	28.4964		0.1129	23.5219		0.113	30.5099
0.1266	27.5699		0.1185	23.4501		0.1184	29.9629
0.1321	26.6025		0.1239	23.4987		0.124	29.38
0.1375	25.6351		0.1296	23.4038		0.1295	28.8529
0.1431	24.815		0.1349	23.1884		0.1349	28.4193
0.1486	24.2259		0.1405	22.9986		0.1405	28.0433
0.1542	23.8271		0.1462	22.9268		0.1461	27.741
0.1597	23.4692		0.1516	22.9268		0.1516	27.4208
0.1653	23.0704		0.1571	22.9731		0.1571	27.1203
0.1708	22.7329		0.1628	23.0935		0.1627	26.8
0.1765	22.5018		0.1682	23.1653		0.1682	26.5176
0.1819	22.2502		0.1738	23.1167		0.1737	26.3287
0.1875	22.06		0.1794	23.1884		0.1793	26.1775
0.1931	21.8923		0.1849	23.2371		0.1849	26.1218
0.1986	21.7655		0.1904	23.2834		0.1903	26.0642
0.2041	21.7021		0.196	23.3552		0.196	26.0642
0.2098	21.7021		0.2017	23.3783		0.2016	26.0642
0.2152	21.7246		0.2071	23.4501		0.2071	26.102
0.2208	21.7655		0.2127	23.4732		0.2126	26.1218
0.2264	21.8084		0.2181	23.5219		0.2182	26.0642
0.2319	21.8084		0.2238	23.5219		0.2238	26.0642
0.2374	21.8494		0.2293	23.5936		0.2293	26.0642
0.243	21.9352		0.2348	23.7117		0.2348	26.0462
0.2486	21.9762		0.2404	23.8067		0.2404	25.9149
0.2541	21.9762		0.246	23.927		0.2459	25.8393
0.2597	21.9762		0.2516	23.9988		0.2515	25.7637
0.2651	21.8923		0.257	23.9734		0.2571	25.6882
0.2708	21.8718		0.2626	23.9502		0.2627	25.6324
0.2763	21.8084		0.2682	23.9734		0.2681	25.5568
0.282	21.8289		0.2736	24.022		0.2737	25.5568
0.2874	21.8923		0.2793	24.0451		0.2793	25.5191
0.293	21.8718		0.2848	24.1655		0.2848	25.4993
0.2985	21.8718		0.2905	24.3068		0.2904	25.4615
0.3041	21.9128		0.2959	24.4017		0.2959	25.4813
0.3096	21.9352		0.3015	24.5684		0.3014	25.4435
0.3152	21.9557		0.3071	24.6657		0.307	25.4255
0.3206	21.9762		0.3126	24.7351		0.3126	25.3679
0.3263	21.9966		0.3182	24.8324		0.318	25.3499
0.3319	22.0191		0.3237	24.9018		0.3237	25.3877
0.3373	21.9966		0.3292	24.9504		0.3293	25.3877
0.3429	22.0191		0.3348	24.9736		0.3349	25.4057
0.3485	22.0396		0.3404	24.9504		0.3403	25.4057
0.3541	22.103		0.3458	24.9504		0.3459	25.4057
0.3596	22.1234		0.3515	24.9273		0.3514	25.4615
0.3651	22.1234		0.3571	24.9504		0.3571	25.4813
0.3707	22.1664		0.3625	25.0222		0.3625	25.4993
0.3762	22.1234		0.3681	24.9991		0.3681	25.4993
0.3818	22.0825		0.3737	24.9018		0.3736	25.537
0.3874	22.103		0.3791	24.8555		0.3792	25.5191
0.3928	22.103		0.3847	24.8069		0.3848	25.4435
0.3985	22.103		0.3904	24.7351		0.3902	25.4057
0.404	22.1234		0.3958	24.712		0.3959	25.2924
0.4097	22.1439		0.4013	24.1887		0.4014	25.1988
0.4151	22.1439		0.407	24.354		0.407	25.161
0.4207	22.1439		0.4126	24.1339		0.4125	25.0855
0.4262	22.1664		0.418	23.9547		0.418	25.0477
0.4319	22.1868		0.4236	23.7541		0.4236	24.9919
0.4373	22.2073		0.4292	23.5943		0.4292	24.9919
0.4429	22.1868		0.4348	23.5534		0.4347	25.0297
0.4483	22.2298		0.4402	23.6138		0.4403	25.1053
0.454	22.2502		0.4458	23.6937		0.4459	25.2366
0.4595	22.2298		0.4514	23.7735		0.4514	25.3301
0.465	22.2298		0.4571	23.7735		0.4569	25.4057
0.4706	22.2502		0.4625	23.795		0.4626	25.4993
0.4762	22.2707		0.468	23.7735		0.468	25.5748
0.4818	22.2911		0.4736	23.7132		0.4736	25.5946
0.4873	22.3136		0.4791	23.6333		0.4792	25.5748
0.4928	22.3136		0.4847	23.5943		0.4847	25.4993
0.4984	22.2911		0.4903	23.5339		0.4903	25.4993
0.5041	22.2911		0.4957	23.4736		0.4958	25.5191
0.5095	22.2911		0.5014	23.4132		0.5015	25.5568
0.5151	22.2707		0.5069	23.3937		0.5069	25.6324
0.5207	22.2502					0.5124	25.6882
0.5261	22.2707					0.5181	25.7439
						0.5235	25.7637
						0.5291	25.4615
						0.5347	24.8786
						0.5402	24.2201
						0.5458	23.1838
						0.5513	22.0341
						0.5568	20.7909
						0.5624	19.3606
						0.568	17.628
