# Supplementary material for: Transport, mechanical and global migration data of multilayer copolyamide nanocomposite films with different layouts
Source: Data Brief. 2017 Apr 27;12:540–5. doi: 10.1016/j.dib.2017.04.025 (PMC5425335; doi:10.1016/j.dib.2017.04.025)
Supplement: Supplementary file 4 — Supplementary material [file mmc3.xls]

## Sheet: data description
	Water vapor transmission rates (WVTR) of neat and nanocomposite copolyamide multilayer structures with different film layouts PA/tie/PE (S1: 45/8/27 mm; S2: 35/8/27 mm; S3: 35/8/17 mm).

## Sheet: S1-0
Systech Illinois - 7002 r	sult	file		Chamber A
			time [min]	WVTR Data (g/m2/day)
			40	10
MASK			60	26.6
Sample Time (Mins)			80	19
10			100	14.5
			120	11.6
Temperatures (deg C)			140	9.7
23	23		160	8.28
			180	7.33
Bypass Time			200	6.56
20			220	5.96
			240	5.5
Purge Level			260	5.13
10			280	4.83
			300	4.58
Sampling rate			320	4.39
10			340	4.25
			360	4.12
Stop Band			380	4.02
0.5			400	3.89
			420	3.82
Wet N2 + 02			440	3.75
0			460	3.69
			480	3.64
Extended WVTR Range			500	3.59
0			520	3.55
			540	3.5
Purge			560	3.39
1			580	3.38
			600	3.35
Timed			620	3.35
0			640	3.29
			660	3.27
Auto Stop			680	3.24
1			700	3.23
			720	3.21
RH(O2) values			740	3.19
86.7	86.7		760	3.17
			780	3.16
			800	3.14
			820	3.13

## Sheet: S1-C
Systech Illinois - 7002 r	sult	file		Chamber A
			time [min]	WVTR Data (g/m2/day)
			40	5
MASK			60	12.2
Sample Time (Mins)			80	8.8
10			100	7.08
			120	6.06
Temperatures (deg C)			140	5.36
23	23		160	4.86
			180	4.47
Bypass Time			200	4.15
15			220	3.97
			240	3.74
Purge Level			260	3.58
5			280	3.45
			300	3.34
Sampling rate			320	3.23
10			340	3.15
			360	3.08
Stop Band			380	3.02
0.5			400	2.96
			420	2.92
Wet N2 + 02			440	2.88
0			460	2.84
			480	2.82
Extended WVTR Range			500	2.78
0			520	2.77
			540	2.73
Purge			560	2.72
1			580	2.7
			600	2.68
Timed			620	2.66
0			640	2.65
			660	2.64
Auto Stop			680	2.63
1
RH(O2) values
85.3	85.3

## Sheet: S1-D
Systech Illinois - 7002 r	sult	file		Chamber A
			time [min]	WVTR Data (g/m2/day)
			40	5
MASK			60	14.2
Sample Time (Mins)			80	10.2
10			100	8.21
			120	7.03
Temperatures (deg C)			140	6.16
23	23		160	5.49
			180	5
Bypass Time			200	4.59
20			220	4.26
			240	4.01
Purge Level			260	3.78
5			280	3.6
			300	3.44
Sampling rate			320	3.31
10			340	3.2
			360	3.11
Stop Band			380	3.02
0.5			400	2.95
			420	2.9
Wet N2 + 02			440	2.84
0			460	2.8
			480	2.75
Extended WVTR Range			500	2.72
0			520	2.68
			540	2.66
Purge			560	2.62
1			580	2.6
			600	2.57
Timed			620	2.56
0			640	2.53
			660	2.52
Auto Stop			680	2.5
1			700	2.49
			720	2.47
RH(O2) values			740	2.46
85.7	85.7

## Sheet: S2-0
Systech Illinois - 7002 r	sult	file		Chamber A
			time [min]	WVTR Data (g/m2/day)
			40	5
MASK			60	13.7
Sample Time (Mins)			80	9.95
10			100	7.88
			120	6.58
Temperatures (deg C)			140	5.7
23	23		160	4.93
			180	4.38
Bypass Time			200	4.01
20			220	3.69
			240	3.44
Purge Level			260	3.31
5			280	3.17
			300	3.06
Sampling rate			320	2.96
10			340	2.88
			360	2.81
Stop Band			380	2.76
0.5			400	2.71
			420	2.68
Wet N2 + 02			440	2.64
0			460	2.6
			480	2.58
Extended WVTR Range			500	2.56
0			520	2.54
			540	2.52
Purge			560	2.5
1			580	2.48
			600	2.46
Timed			620	2.45
0			640	2.44
Auto Stop
1
RH(O2) values
83.4	83.4

## Sheet: S2-C
Systech Illinois - 7002 r	sult	file		Chamber A
			time [min]	WVTR Data (g/m2/day)
			40	5
MASK			60	12.7
Sample Time (Mins)			80	9.18
10			100	7.28
			120	6.09
Temperatures (deg C)			140	5.24
23	23		160	4.63
			180	4.16
Bypass Time			200	3.83
20			220	3.61
			240	3.39
Purge Level			260	3.22
5			280	3.08
			300	2.99
Sampling rate			320	2.89
10			340	2.81
			360	2.76
Stop Band			380	2.7
0.5			400	2.66
			420	2.62
Wet N2 + 02			440	2.58
0			460	2.55
			480	2.53
Extended WVTR Range			500	2.52
0			520	2.48
			540	2.43
Purge			560	2.42
1			580	2.4
			600	2.39
Timed			620	2.38
0			640	2.37
Auto Stop
1
RH(O2) values
86.9	86.9

## Sheet: S2-D
Systech Illinois - 7002 r	sult	file		Chamber A
			time [min]	WVTR Data (g/m2/day)
			40	5
MASK			60	17
Sample Time (Mins)			80	11.7
10			100	9
			120	7.34
Temperatures (deg C)			140	6.25
23	23		160	5.46
			180	4.88
Bypass Time			200	4.45
20			220	4.09
			240	3.81
Purge Level			260	3.6
5			280	3.47
			300	3.29
Sampling rate			320	3.21
10			340	3.1
			360	3.01
Stop Band			380	2.91
0.5			400	2.85
			420	2.78
Wet N2 + 02			440	2.72
0			460	2.68
			480	2.65
Extended WVTR Range			500	2.6
0			520	2.58
			540	2.55
Purge			560	2.51
1			580	2.46
			600	2.43
Timed			620	2.41
0			640	2.4
			660	2.37
Auto Stop			680	2.35
1			700	2.33
			720	2.31
RH(O2) values			740	2.29
86.9	86.9		760	2.28
			780	2.26
			800	2.25
			820	2.23
			840	2.22
			860	2.21
			880	2.19
			900	2.18
			920	2.17
			940	2.15
			960	2.15
			980	2.14

## Sheet: S3-0
Systech Illinois - 7002 r	sult	file		Chamber A
			time [min]	WVTR Data (g/m2/day)
			40	10
MASK			60	7.77
Sample Time (Mins)			80	5.88
10			100	4.78
			120	4.15
Temperatures (deg C)			140	3.79
23	23		160	3.54
			180	3.36
Bypass Time			200	3.19
20			220	3.12
			240	3.05
Purge Level			260	3.06
10			280	2.99
			300	2.97
Sampling rate			320	2.95
10			340	2.94
Stop Band
0.5
Wet N2 + 02
0
Extended WVTR Range
0
Purge
1
Timed
0
Auto Stop
1
RH(O2) values
83.7	83.7

## Sheet: S3-C
Systech Illinois - 7002 r	sult	file		Chamber A
			time [min]	WVTR Data (g/m2/day)
			40	5
MASK			60	11
Sample Time (Mins)			80	8.17
10			100	6.7
			120	5.77
Temperatures (deg C)			140	5.07
23	23		160	4.61
			180	4.25
Bypass Time			200	3.95
20			220	3.74
			240	3.56
Purge Level			260	3.43
5			280	3.32
			300	3.22
Sampling rate			320	3.15
10			340	3.08
			360	3.02
Stop Band			380	2.96
0.5			400	2.92
			420	2.89
Wet N2 + 02			440	2.87
0			460	2.84
			480	2.79
Extended WVTR Range			500	2.78
0			520	2.76
			540	2.7
Purge			560	2.66
1			580	2.68
			600	2.66
Timed			620	2.64
0			640	2.62
			660	2.58
Auto Stop			680	2.59
1			700	2.55
			720	2.54
RH(O2) values			740	2.54
83.7	83.7
A
B
A
B
A
B
A
B
A
B
A
B
A
B
A
B
A
B
A
B
A
B
A
B
A
B
A
B
A
B
A
B
A
B
A
B
A
B
A
B
A
B
A
B
A
B
A
B
A
B
A
B
A
B
A
B
A
B
A
B
A
B
A
B
A
B
A
B
A
B
A

## Sheet: S3-D
Systech Illinois - 7002 r				Chamber A
			time [min]	WVTR Data (g/m2/day)
			40	5
MASK			60	16.029
Sample Time (Mins)			80	11.6415
10			100	9.2196
			120	7.6986
Temperatures (deg C)			140	6.669
23	23		160	5.7681
			180	5.1246
Bypass Time			200	4.6917
20			220	4.3173
			240	4.0248
Purge Level			260	3.8727
5			280	3.7089
			300	3.5802
Sampling rate			320	3.4632
10			340	3.3696
			360	3.2877
Stop Band			380	3.2292
0.5			400	3.1707
			420	3.1356
Wet N2 + 02			440	3.0888
0			460	3.042
			480	3.0186
Extended WVTR Range			500	2.9952
0			520	2.9718
			540	2.9484
Purge			560	2.925
1			580	2.9016
			600	2.88
Timed
0
Auto Stop
1
RH(O2) values
86.6	86.6
