# Supplementary material for: Transport, mechanical and global migration data of multilayer copolyamide nanocomposite films with different layouts
Source: Data Brief. 2017 Apr 27;12:540–5. doi: 10.1016/j.dib.2017.04.025 (PMC5425335; doi:10.1016/j.dib.2017.04.025)
Supplement: Supplementary file 5 — Supplementary material [file mmc4.xlsx]

## Sheet: data description
	Measured pressure versus time trends of neat and nanocomposite copolyamide multilayer structures with different film layouts PA/tie/PE (S1: 45/8/27 mm; S2: 35/8/27 mm; S3: 35/8/17 mm).

## Sheet: S1-0
Pre-conditioning:	,	no	,	% Rel. Humidity
Pre-conditioning:	,	23	,	°C
Pre-conditioning:	,	-	,	Hrs.
Room Conditions:	,	75.6	,	% Rel. Humidity
Room Conditions:	,	23	,	°C
Test Temperature:	,	23	,	°C
Device Number:	,	165
Volume:	,	315000	,	nl
Test Gas:	,	O2
Gas Stream:	,	80	,	cm³/min
Humidity:	,	0	,	% Rel. Humidity
Sample Area:	,	78.4	,	cm²
Comment:	,
GTR:	,	31.2411
Number of Test Values:	,	4063
Evaluation starts on:	,	820.536
Evaluation ends on:	,	905.778
Test Period:	,	8143
Evacuation time:	,
Time Interval:	,	2
time[s]	Pressure [hPa]
0	-2.16359
2	-2.15128
4	-2.14776
6	-2.14424
8	-2.14248
10	-2.13896
12	-2.1372
14	-2.13544
16	-2.13369
18	-2.13193
20	-2.13017
22	-2.12665
24	-2.12665
26	-2.12665
28	-2.12489
30	-2.12313
32	-2.12137
34	-2.11961
36	-2.11609
38	-2.11785
40	-2.11609
42	-2.11434
44	-2.11434
46	-2.11258
48	-2.11082
50	-2.10906
52	-2.1073
54	-2.1073
56	-2.10378
58	-2.10378
60	-2.10202
62	-2.10202
64	-2.10202
66	-2.0985
68	-2.0985
70	-2.0985
72	-2.09675
74	-2.09675
76	-2.09499
78	-2.09499
80	-2.09323
82	-2.09147
84	-2.08971
86	-2.08971
88	-2.08971
90	-2.08795
92	-2.08619
94	-2.08619
96	-2.08443
98	-2.08443
100	-2.08443
102	-2.08443
104	-2.08091
106	-2.08091
108	-2.08091
110	-2.07916
112	-2.07916
114	-2.0774
116	-2.0774
118	-2.07564
120	-2.07564
122	-2.07564
124	-2.07388
126	-2.07212
128	-2.07388
130	-2.07212
132	-2.07036
134	-2.0686
136	-2.0686
138	-2.06684
140	-2.06508
142	-2.06684
144	-2.06508
146	-2.06508
148	-2.06332
150	-2.06157
152	-2.05981
154	-2.05981
156	-2.05981
158	-2.05805
160	-2.05805
162	-2.05805
164	-2.05629
166	-2.05453
168	-2.05629
170	-2.05453
172	-2.05453
174	-2.05101
176	-2.04925
178	-2.05101
180	-2.04749
182	-2.04749
184	-2.04749
186	-2.04573
188	-2.04573
190	-2.04398
192	-2.04222
194	-2.04046
196	-2.04046
198	-2.0387
200	-2.03694
202	-2.03518
204	-2.03518
206	-2.03342
208	-2.03166
210	-2.0299
212	-2.0299
214	-2.02639
216	-2.02639
218	-2.02463
220	-2.02287
222	-2.01935
224	-2.01759
226	-2.01583
228	-2.01583
230	-2.01583
232	-2.01231
234	-2.01055
236	-2.0088
238	-2.0088
240	-2.00528
242	-2.00352
244	-2.00176
246	-2
248	-1.99824
250	-1.99472
252	-1.99296
254	-1.98945
256	-1.98769
258	-1.98593
260	-1.98417
262	-1.98065
264	-1.97889
266	-1.97537
268	-1.97361
270	-1.97186
272	-1.96834
274	-1.96658
276	-1.96306
278	-1.95954
280	-1.95602
282	-1.95251
284	-1.95075
286	-1.94723
288	-1.94547
290	-1.94195
292	-1.93668
294	-1.93492
296	-1.9314
298	-1.92964
300	-1.92436
302	-1.9226
304	-1.91733
306	-1.91381
308	-1.90853
310	-1.90677
312	-1.90325
314	-1.89974
316	-1.89622
318	-1.89094
320	-1.88918
322	-1.88391
324	-1.88039
326	-1.87511
328	-1.87159
330	-1.86807
332	-1.86456
334	-1.85928
336	-1.854
338	-1.84872
340	-1.84345
342	-1.83993
344	-1.83465
346	-1.83113
348	-1.8241
350	-1.82058
352	-1.8153
354	-1.81179
356	-1.80651
358	-1.80123
360	-1.79595
362	-1.79068
364	-1.7854
366	-1.77836
368	-1.77309
370	-1.76781
372	-1.76253
374	-1.7555
376	-1.75198
378	-1.74494
380	-1.73967
382	-1.73615
384	-1.72735
386	-1.72383
388	-1.7168
390	-1.71152
392	-1.70449
394	-1.69745
396	-1.69041
398	-1.68514
400	-1.6781
402	-1.67282
404	-1.66755
406	-1.65875
408	-1.65347
410	-1.64644
412	-1.6394
414	-1.63412
416	-1.62709
418	-1.62005
420	-1.61302
422	-1.60422
424	-1.59719
426	-1.59191
428	-1.58487
430	-1.57784
432	-1.5708
434	-1.56201
436	-1.55497
438	-1.54617
440	-1.53914
442	-1.53034
444	-1.52507
446	-1.51627
448	-1.50923
450	-1.50044
452	-1.49164
454	-1.48461
456	-1.47581
458	-1.46878
460	-1.46174
462	-1.45295
464	-1.44415
466	-1.43712
468	-1.42832
470	-1.41953
472	-1.41073
474	-1.40193
476	-1.39314
478	-1.3861
480	-1.37555
482	-1.36851
484	-1.35972
486	-1.35268
488	-1.34389
490	-1.33333
492	-1.32278
494	-1.31398
496	-1.30695
498	-1.29639
500	-1.2876
502	-1.27704
504	-1.26825
506	-1.26121
508	-1.2489
510	-1.24011
512	-1.23131
514	-1.22076
516	-1.21196
518	-1.20317
520	-1.19261
522	-1.18382
524	-1.17502
526	-1.16271
528	-1.15391
530	-1.14336
532	-1.13281
534	-1.12401
536	-1.11346
538	-1.1029
540	-1.09411
542	-1.08531
544	-1.073
546	-1.0642
548	-1.05365
550	-1.0431
552	-1.03254
554	-1.02375
556	-1.01319
558	-1.00264
560	-0.992084
562	-0.98153
564	-0.972735
566	-0.960422
568	-0.949868
570	-0.939314
572	-0.92876
574	-0.916447
576	-0.905893
578	-0.895339
580	-0.883026
582	-0.872471
584	-0.861917
586	-0.851363
588	-0.83905
590	-0.828496
592	-0.816183
594	-0.805629
596	-0.793316
598	-0.782762
600	-0.772208
602	-0.761653
604	-0.74934
606	-0.738786
608	-0.726473
610	-0.715919
612	-0.703606
614	-0.691293
616	-0.67898
618	-0.668426
620	-0.657872
622	-0.645558
624	-0.633245
626	-0.622691
628	-0.608619
630	-0.598065
632	-0.587511
634	-0.575198
636	-0.562885
638	-0.550572
640	-0.538259
642	-0.527704
644	-0.515391
646	-0.501319
648	-0.489006
650	-0.476693
652	-0.46438
654	-0.452067
656	-0.441513
658	-0.4292
660	-0.416887
662	-0.402814
664	-0.390501
666	-0.378188
668	-0.365875
670	-0.351803
672	-0.341249
674	-0.328936
676	-0.316623
678	-0.302551
680	-0.291996
682	-0.277924
684	-0.265611
686	-0.253298
688	-0.240985
690	-0.228672
692	-0.2146
694	-0.202287
696	-0.189974
698	-0.177661
700	-0.163588
702	-0.151275
704	-0.137203
706	-0.12489
708	-0.112577
710	-0.100264
712	-0.0844327
714	-0.0721196
716	-0.0598065
718	-0.0457344
720	-0.0334213
722	-0.0175901
724	-0.00527704
726	0.00703606
728	0.0193492
730	0.0351803
732	0.0492524
734	0.0598065
736	0.0756376
738	0.0861917
740	0.102023
742	0.114336
744	0.128408
746	0.14248
748	0.153034
750	0.168865
752	0.17942
754	0.195251
756	0.209323
758	0.223395
760	0.237467
762	0.248021
764	0.265611
766	0.276165
768	0.291996
770	0.30431
772	0.316623
774	0.332454
776	0.346526
778	0.358839
780	0.37467
782	0.388742
784	0.402814
786	0.415128
788	0.430959
790	0.443272
792	0.457344
794	0.473175
796	0.485488
798	0.501319
800	0.515391
802	0.527704
804	0.543536
806	0.559367
808	0.573439
810	0.585752
812	0.601583
814	0.615655
816	0.631486
818	0.643799
820	0.657872
822	0.675462
824	0.687775
826	0.703606
828	0.717678
830	0.73175
832	0.744063
834	0.759894
836	0.773967
838	0.789798
840	0.80387
842	0.817942
844	0.832014
846	0.847845
848	0.861917
850	0.877748
852	0.891821
854	0.904134
856	0.919965
858	0.932278
860	0.949868
862	0.96394
864	0.978012
866	0.993843
868	1.00792
870	1.02375
872	1.03782
874	1.05189
876	1.06772
878	1.08179
880	1.09763
882	1.11346
884	1.12753
886	1.14336
888	1.15743
890	1.1715
892	1.18734
894	1.20141
896	1.21548
898	1.23131
900	1.2489
902	1.26121
904	1.27704
906	1.29112
908	1.30695
910	1.32102
912	1.33685
914	1.35092
916	1.36675
918	1.38083
920	1.39666
922	1.41249
924	1.42656
926	1.44239
928	1.45822
930	1.47405
932	1.48813
934	1.50396
936	1.51803
938	1.53386
940	1.54793
942	1.56376
944	1.58135
946	1.59543
948	1.61126
950	1.62533
952	1.6394
954	1.65523
956	1.67106
958	1.68514
960	1.70097
962	1.71504
964	1.73087
966	1.7467
968	1.76253
970	1.77661
972	1.79244
974	1.80827
976	1.82234
978	1.83817
980	1.854
982	1.87159
984	1.88566
986	1.9015
988	1.91733
990	1.9314
992	1.94723
994	1.9613
996	1.97889
998	1.99472
1000	2.0088
1002	2.02639
1004	2.04222
1006	2.05629
1008	2.07212
1010	2.08971
1012	2.10378
1014	2.11785
1016	2.13544
1018	2.15128
1020	2.16711
1022	2.18118
1024	2.19701
1026	2.21284
1028	2.22867
1030	2.24274
1032	2.26033
1034	2.27617
1036	2.292
1038	2.30783
1040	2.32366
1042	2.33773
1044	2.35532
1046	2.37115
1048	2.38698
1050	2.40281
1052	2.41865
1054	2.43624
1056	2.45031
1058	2.4679
1060	2.48197
1062	2.4978
1064	2.51363
1066	2.52946
1068	2.54705
1070	2.56288
1072	2.57696
1074	2.59455
1076	2.61038
1078	2.62621
1080	2.64204
1082	2.65787
1084	2.6737
1086	2.68953
1088	2.70712
1090	2.72296
1092	2.73879
1094	2.75462
1096	2.77045
1098	2.78628
1100	2.80035
1102	2.81794
1104	2.83377
1106	2.85136
1108	2.86544
1110	2.88303
1112	2.89886
1114	2.91469
1116	2.93052
1118	2.94635
1120	2.96218
1122	2.97977
1124	2.99736
1126	3.01319
1128	3.02902
1130	3.04485
1132	3.06069
1134	3.07652
1136	3.09235
1138	3.10994
1140	3.12577
1142	3.14336
1144	3.15743
1146	3.17502
1148	3.19085
1150	3.20493
1152	3.22252
1154	3.24011
1156	3.25594
1158	3.27353
1160	3.28936
1162	3.30519
1164	3.32102
1166	3.33861
1168	3.35444
1170	3.37027
1172	3.38786
1174	3.40369
1176	3.41953
1178	3.43712
1180	3.45295
1182	3.46878
1184	3.48637
1186	3.5022
1188	3.51803
1190	3.53386
1192	3.54969
1194	3.56728
1196	3.58311
1198	3.59894
1200	3.61653
1202	3.63237
1204	3.64996
1206	3.66579
1208	3.68338
1210	3.69921
1212	3.71504
1214	3.73087
1216	3.7467
1218	3.76253
1220	3.77836
1222	3.79595
1224	3.81179
1226	3.82938
1228	3.84521
1230	3.86104
1232	3.87687
1234	3.89446
1236	3.91029
1238	3.92612
1240	3.94371
1242	3.95778
1244	3.97537
1246	3.9912
1248	4.0088
1250	4.02463
1252	4.04222
1254	4.05981
1256	4.07564
1258	4.09147
1260	4.1073
1262	4.12489
1264	4.14072
1266	4.15831
1268	4.17414
1270	4.18997
1272	4.2058
1274	4.22339
1276	4.23747
1278	4.2533
1280	4.27089
1282	4.28848
1284	4.30431
1286	4.32014
1288	4.33773
1290	4.35356
1292	4.37115
1294	4.38698
1296	4.40457
1298	4.4204
1300	4.43799
1302	4.45383
1304	4.46966
1306	4.48549
1308	4.50308
1310	4.51891
1312	4.5365
1314	4.55233
1316	4.56816
1318	4.58399
1320	4.60158
1322	4.61917
1324	4.635
1326	4.65084
1328	4.66667
1330	4.68426
1332	4.70185
1334	4.71768
1336	4.73527
1338	4.7511
1340	4.76693
1342	4.78452
1344	4.80035
1346	4.81794
1348	4.83553
1350	4.85136
1352	4.86719
1354	4.88478
1356	4.90062
1358	4.91645
1360	4.93404
1362	4.95339
1364	4.96746
1366	4.98505
1368	5.00264
1370	5.01671
1372	5.0343
1374	5.05013
1376	5.06772
1378	5.08355
1380	5.10114
1382	5.11873
1384	5.13281
1386	5.14864
1388	5.16799
1390	5.18382
1392	5.20141
1394	5.21724
1396	5.23483
1398	5.25066
1400	5.26825
1402	5.28584
1404	5.29991
1406	5.3175
1408	5.33509
1410	5.35268
1412	5.36675
1414	5.3861
1416	5.40193
1418	5.41953
1420	5.43536
1422	5.45119
1424	5.46878
1426	5.48637
1428	5.50396
1430	5.51979
1432	5.53562
1434	5.55321
1436	5.5708
1438	5.58663
1440	5.60422
1442	5.62181
1444	5.6394
1446	5.65523
1448	5.67106
1450	5.6869
1452	5.70624
1454	5.72208
1456	5.73967
1458	5.7555
1460	5.77309
1462	5.78892
1464	5.80651
1466	5.8241
1468	5.84169
1470	5.85752
1472	5.87511
1474	5.89094
1476	5.90853
1478	5.92436
1480	5.94195
1482	5.95778
1484	5.97537
1486	5.99296
1488	6.0088
1490	6.02639
1492	6.04222
1494	6.05981
1496	6.0774
1498	6.09323
1500	6.11082
1502	6.12841
1504	6.14424
1506	6.16359
1508	6.17766
1510	6.19525
1512	6.20932
1514	6.22867
1516	6.24802
1518	6.26385
1520	6.27968
1522	6.29727
1524	6.3131
1526	6.33069
1528	6.34828
1530	6.36236
1532	6.37995
1534	6.39754
1536	6.41337
1538	6.43096
1540	6.44855
1542	6.46614
1544	6.48197
1546	6.49956
1548	6.51539
1550	6.53298
1552	6.55057
1554	6.56816
1556	6.58399
1558	6.60158
1560	6.61917
1562	6.635
1564	6.65259
1566	6.66843
1568	6.68602
1570	6.70185
1572	6.71944
1574	6.73703
1576	6.75286
1578	6.77045
1580	6.78804
1582	6.80387
1584	6.8197
1586	6.83905
1588	6.85488
1590	6.87247
1592	6.89006
1594	6.90765
1596	6.92348
1598	6.93931
1600	6.95515
1602	6.97274
1604	6.99033
1606	7.00967
1608	7.02375
1610	7.0431
1612	7.05893
1614	7.07652
1616	7.09235
1618	7.10818
1620	7.12577
1622	7.14336
1624	7.15919
1626	7.17678
1628	7.19261
1630	7.21196
1632	7.22779
1634	7.24538
1636	7.26121
1638	7.2788
1640	7.29815
1642	7.31398
1644	7.33333
1646	7.34741
1648	7.365
1650	7.38083
1652	7.39842
1654	7.41601
1656	7.43184
1658	7.45119
1660	7.46702
1662	7.48461
1664	7.50044
1666	7.51803
1668	7.53562
1670	7.55145
1672	7.56904
1674	7.58663
1676	7.60422
1678	7.62005
1680	7.63764
1682	7.65347
1684	7.67106
1686	7.68514
1688	7.70449
1690	7.72032
1692	7.73967
1694	7.75726
1696	7.77485
1698	7.79068
1700	7.80651
1702	7.82586
1704	7.84169
1706	7.85928
1708	7.87511
1710	7.89094
1712	7.91029
1714	7.92964
1716	7.94547
1718	7.9613
1720	7.97889
1722	7.99648
1724	8.01231
1726	8.02814
1728	8.04749
1730	8.06332
1732	8.08267
1734	8.0985
1736	8.11609
1738	8.13193
1740	8.14952
1742	8.16711
1744	8.1847
1746	8.20229
1748	8.21812
1750	8.23747
1752	8.2533
1754	8.27089
1756	8.28672
1758	8.30431
1760	8.32014
1762	8.33949
1764	8.35532
1766	8.37291
1768	8.38874
1770	8.40633
1772	8.42392
1774	8.43975
1776	8.45734
1778	8.47318
1780	8.49252
1782	8.50836
1784	8.52595
1786	8.54354
1788	8.56113
1790	8.57872
1792	8.59455
1794	8.61214
1796	8.62797
1798	8.64556
1800	8.66491
1802	8.68074
1804	8.69833
1806	8.71416
1808	8.72999
1810	8.74758
1812	8.76517
1814	8.78276
1816	8.79859
1818	8.81794
1820	8.83377
1822	8.8496
1824	8.86719
1826	8.88478
1828	8.90062
1830	8.91821
1832	8.93755
1834	8.95163
1836	8.96922
1838	8.98681
1840	9.00616
1842	9.02199
1844	9.04134
1846	9.05893
1848	9.07476
1850	9.09235
1852	9.10994
1854	9.12753
1856	9.14512
1858	9.15919
1860	9.17854
1862	9.19437
1864	9.21196
1866	9.22955
1868	9.2489
1870	9.26473
1872	9.28232
1874	9.29991
1876	9.3175
1878	9.33509
1880	9.35092
1882	9.36851
1884	9.38434
1886	9.40193
1888	9.41953
1890	9.43536
1892	9.45295
1894	9.47054
1896	9.48813
1898	9.50396
1900	9.52331
1902	9.53914
1904	9.55673
1906	9.57432
1908	9.59191
1910	9.60774
1912	9.62709
1914	9.64292
1916	9.65875
1918	9.6781
1920	9.69569
1922	9.71152
1924	9.72911
1926	9.74846
1928	9.76253
1930	9.78364
1932	9.79947
1934	9.8153
1936	9.83289
1938	9.85048
1940	9.86631
1942	9.88391
1944	9.9015
1946	9.92084
1948	9.93668
1950	9.95251
1952	9.97186
1954	9.9912
1956	10.0053
1958	10.0229
1960	10.0405
1962	10.0598
1964	10.0774
1966	10.0932
1968	10.1091
1970	10.1266
1972	10.1442
1974	10.1618
1976	10.1794
1978	10.1953
1980	10.2146
1982	10.2304
1984	10.248
1986	10.2639
1988	10.2814
1990	10.299
1992	10.3166
1994	10.3342
1996	10.3536
1998	10.3676
2000	10.3852
2002	10.4028
2004	10.4222
2006	10.4398
2008	10.4556
2010	10.4714
2012	10.4908
2014	10.5084
2016	10.5259
2018	10.5418
2020	10.5594
2022	10.5787
2024	10.5945
2026	10.6104
2028	10.6297
2030	10.6456
2032	10.6631
2034	10.6807
2036	10.6983
2038	10.7159
2040	10.7318
2042	10.7511
2044	10.7687
2046	10.7863
2048	10.8021
2050	10.8197
2052	10.8373
2054	10.8549
2056	10.8707
2058	10.8883
2060	10.9059
2062	10.9235
2064	10.9411
2066	10.9587
2068	10.9745
2070	10.9921
2072	11.0114
2074	11.029
2076	11.0449
2078	11.0624
2080	11.0783
2082	11.0959
2084	11.1152
2086	11.131
2088	11.1469
2090	11.1662
2092	11.1838
2094	11.2014
2096	11.219
2098	11.2348
2100	11.2542
2102	11.2718
2104	11.2894
2106	11.3069
2108	11.3228
2110	11.3404
2112	11.358
2114	11.3755
2116	11.3931
2118	11.4107
2120	11.4266
2122	11.4442
2124	11.4617
2126	11.4811
2128	11.4969
2130	11.5145
2132	11.5321
2134	11.5497
2136	11.5673
2138	11.5831
2140	11.6025
2142	11.6183
2144	11.6359
2146	11.6552
2148	11.6728
2150	11.6887
2152	11.7045
2154	11.7238
2156	11.7414
2158	11.759
2160	11.7784
2162	11.7942
2164	11.81
2166	11.8276
2168	11.8452
2170	11.8628
2172	11.8804
2174	11.898
2176	11.9138
2178	11.9314
2180	11.949
2182	11.9701
2184	11.9859
2186	12.0035
2188	12.0211
2190	12.0387
2192	12.0563
2194	12.0739
2196	12.0897
2198	12.1073
2200	12.1249
2202	12.1425
2204	12.1618
2206	12.1794
2208	12.1953
2210	12.2111
2212	12.2304
2214	12.248
2216	12.2639
2218	12.2814
2220	12.3008
2222	12.3184
2224	12.3342
2226	12.3518
2228	12.3694
2230	12.3852
2232	12.4028
2234	12.4204
2236	12.438
2238	12.4538
2240	12.4714
2242	12.489
2244	12.5066
2246	12.5242
2248	12.5418
2250	12.5594
2252	12.577
2254	12.5945
2256	12.6104
2258	12.6297
2260	12.6473
2262	12.6667
2264	12.6843
2266	12.7001
2268	12.7177
2270	12.7353
2272	12.7529
2274	12.7704
2276	12.788
2278	12.8056
2280	12.8232
2282	12.8408
2284	12.8584
2286	12.8742
2288	12.8936
2290	12.9094
2292	12.9288
2294	12.9446
2296	12.9622
2298	12.9798
2300	12.9974
2302	13.0132
2304	13.0343
2306	13.0501
2308	13.066
2310	13.0836
2312	13.1029
2314	13.1205
2316	13.1363
2318	13.1539
2320	13.1715
2322	13.1891
2324	13.2067
2326	13.226
2328	13.2401
2330	13.2595
2332	13.2753
2334	13.2929
2336	13.3105
2338	13.3281
2340	13.3439
2342	13.3615
2344	13.3791
2346	13.3967
2348	13.4142
2350	13.4301
2352	13.4494
2354	13.4653
2356	13.4828
2358	13.5022
2360	13.518
2362	13.5374
2364	13.5532
2366	13.5708
2368	13.5884
2370	13.606
2372	13.6253
2374	13.6394
2376	13.6588
2378	13.6763
2380	13.6939
2382	13.7115
2384	13.7291
2386	13.7467
2388	13.7643
2390	13.7801
2392	13.7995
2394	13.8171
2396	13.8347
2398	13.8505
2400	13.8698
2402	13.8857
2404	13.9033
2406	13.9208
2408	13.9402
2410	13.956
2412	13.9754
2414	13.9912
2416	14.0106
2418	14.0281
2420	14.044
2422	14.0616
2424	14.0774
2426	14.0967
2428	14.1143
2430	14.1302
2432	14.1478
2434	14.1653
2436	14.1829
2438	14.2023
2440	14.2181
2442	14.2375
2444	14.2515
2446	14.2709
2448	14.2885
2450	14.3043
2452	14.3237
2454	14.3395
2456	14.3571
2458	14.3764
2460	14.3923
2462	14.4081
2464	14.4274
2466	14.445
2468	14.4626
2470	14.4802
2472	14.4978
2474	14.5154
2476	14.533
2478	14.5506
2480	14.5682
2482	14.5858
2484	14.6033
2486	14.6227
2488	14.6385
2490	14.6579
2492	14.6737
2494	14.6913
2496	14.7089
2498	14.7247
2500	14.7423
2502	14.7634
2504	14.781
2506	14.7968
2508	14.8162
2510	14.832
2512	14.8496
2514	14.8654
2516	14.8848
2518	14.9024
2520	14.92
2522	14.9376
2524	14.9534
2526	14.9727
2528	14.9903
2530	15.0062
2532	15.0255
2534	15.0431
2536	15.0589
2538	15.0783
2540	15.0959
2542	15.1135
2544	15.131
2546	15.1486
2548	15.1662
2550	15.1838
2552	15.2032
2554	15.219
2556	15.2348
2558	15.2524
2560	15.2718
2562	15.2894
2564	15.3052
2566	15.3245
2568	15.3404
2570	15.3597
2572	15.3773
2574	15.3949
2576	15.4125
2578	15.4301
2580	15.4459
2582	15.4635
2584	15.4828
2586	15.4987
2588	15.518
2590	15.5339
2592	15.5532
2594	15.5708
2596	15.5866
2598	15.6042
2600	15.6218
2602	15.6394
2604	15.657
2606	15.6746
2608	15.6922
2610	15.7098
2612	15.7274
2614	15.7432
2616	15.7625
2618	15.7801
2620	15.796
2622	15.8135
2624	15.8311
2626	15.8487
2628	15.8663
2630	15.8839
2632	15.9015
2634	15.9191
2636	15.9367
2638	15.9543
2640	15.9701
2642	15.9894
2644	16.007
2646	16.0246
2648	16.0422
2650	16.0598
2652	16.0756
2654	16.0932
2656	16.1108
2658	16.1302
2660	16.146
2662	16.1636
2664	16.1794
2666	16.1988
2668	16.2164
2670	16.2339
2672	16.2515
2674	16.2691
2676	16.2867
2678	16.3043
2680	16.3219
2682	16.3377
2684	16.3553
2686	16.3747
2688	16.3905
2690	16.4081
2692	16.4257
2694	16.4415
2696	16.4609
2698	16.4785
2700	16.4978
2702	16.5154
2704	16.5312
2706	16.5488
2708	16.5664
2710	16.584
2712	16.6033
2714	16.6192
2716	16.6368
2718	16.6544
2720	16.6719
2722	16.6895
2724	16.7071
2726	16.723
2728	16.7405
2730	16.7599
2732	16.7775
2734	16.7951
2736	16.8127
2738	16.8303
2740	16.8478
2742	16.8654
2744	16.883
2746	16.9006
2748	16.9182
2750	16.9358
2752	16.9534
2754	16.971
2756	16.9868
2758	17.0044
2760	17.0237
2762	17.0413
2764	17.0572
2766	17.0765
2768	17.0923
2770	17.1117
2772	17.1275
2774	17.1469
2776	17.1627
2778	17.1821
2780	17.1996
2782	17.2155
2784	17.2348
2786	17.2524
2788	17.2682
2790	17.2858
2792	17.3034
2794	17.3228
2796	17.3404
2798	17.358
2800	17.3738
2802	17.3931
2804	17.4107
2806	17.4283
2808	17.4442
2810	17.4635
2812	17.4793
2814	17.4969
2816	17.5163
2818	17.5339
2820	17.5515
2822	17.5673
2824	17.5866
2826	17.6042
2828	17.6218
2830	17.6394
2832	17.657
2834	17.6746
2836	17.6904
2838	17.708
2840	17.7274
2842	17.7449
2844	17.7608
2846	17.7784
2848	17.796
2850	17.8135
2852	17.8311
2854	17.8487
2856	17.8663
2858	17.8821
2860	17.9015
2862	17.9191
2864	17.9384
2866	17.9543
2868	17.9719
2870	17.9894
2872	18.007
2874	18.0264
2876	18.0422
2878	18.0598
2880	18.0756
2882	18.095
2884	18.1143
2886	18.1302
2888	18.1495
2890	18.1671
2892	18.1829
2894	18.2023
2896	18.2199
2898	18.2357
2900	18.2551
2902	18.2709
2904	18.2902
2906	18.3061
2908	18.3237
2910	18.343
2912	18.3588
2914	18.3782
2916	18.394
2918	18.4134
2920	18.4292
2922	18.445
2924	18.4661
2926	18.4837
2928	18.4996
2930	18.5189
2932	18.5365
2934	18.5541
2936	18.5699
2938	18.5875
2940	18.6069
2942	18.6245
2944	18.6403
2946	18.6596
2948	18.6755
2950	18.6948
2952	18.7124
2954	18.73
2956	18.7476
2958	18.7652
2960	18.781
2962	18.7986
2964	18.8179
2966	18.8355
2968	18.8531
2970	18.8707
2972	18.8883
2974	18.9059
2976	18.9235
2978	18.9411
2980	18.9587
2982	18.978
2984	18.9938
2986	19.0114
2988	19.029
2990	19.0466
2992	19.0642
2994	19.0818
2996	19.1011
2998	19.117
3000	19.1346
3002	19.1539
3004	19.1697
3006	19.1873
3008	19.2049
3010	19.2243
3012	19.2401
3014	19.2595
3016	19.277
3018	19.2964
3020	19.3122
3022	19.3298
3024	19.3456
3026	19.365
3028	19.3826
3030	19.4002
3032	19.4178
3034	19.4371
3036	19.4529
3038	19.4705
3040	19.4881
3042	19.5057
3044	19.5233
3046	19.5391
3048	19.5585
3050	19.5761
3052	19.5937
3054	19.6113
3056	19.6306
3058	19.6482
3060	19.6658
3062	19.6834
3064	19.701
3066	19.7168
3068	19.7344
3070	19.7537
3072	19.7696
3074	19.7872
3076	19.8065
3078	19.8241
3080	19.8417
3082	19.8575
3084	19.8769
3086	19.8945
3088	19.9138
3090	19.9314
3092	19.9472
3094	19.9666
3096	19.9824
3098	20
3100	20.0193
3102	20.0352
3104	20.0545
3106	20.0721
3108	20.0897
3110	20.1055
3112	20.1231
3114	20.1425
3116	20.1583
3118	20.1777
3120	20.1953
3122	20.2128
3124	20.2287
3126	20.248
3128	20.2639
3130	20.2832
3132	20.3008
3134	20.3184
3136	20.336
3138	20.3553
3140	20.3712
3142	20.387
3144	20.4063
3146	20.4239
3148	20.4415
3150	20.4609
3152	20.4785
3154	20.496
3156	20.5154
3158	20.5312
3160	20.5488
3162	20.5664
3164	20.584
3166	20.6016
3168	20.6174
3170	20.6368
3172	20.6544
3174	20.6702
3176	20.6895
3178	20.7071
3180	20.7247
3182	20.7423
3184	20.7599
3186	20.7775
3188	20.7951
3190	20.8127
3192	20.8303
3194	20.8478
3196	20.8672
3198	20.8813
3200	20.9024
3202	20.9182
3204	20.9358
3206	20.9534
3208	20.971
3210	20.9886
3212	21.0079
3214	21.0237
3216	21.0431
3218	21.0607
3220	21.0783
3222	21.0976
3224	21.1135
3226	21.131
3228	21.1486
3230	21.1662
3232	21.1838
3234	21.2014
3236	21.219
3238	21.2366
3240	21.2542
3242	21.2718
3244	21.2911
3246	21.3052
3248	21.3245
3250	21.3439
3252	21.3615
3254	21.3773
3256	21.3949
3258	21.4125
3260	21.4301
3262	21.4494
3264	21.467
3266	21.4846
3268	21.5022
3270	21.5198
3272	21.5374
3274	21.555
3276	21.5726
3278	21.5919
3280	21.6077
3282	21.6253
3284	21.6429
3286	21.6605
3288	21.6781
3290	21.6974
3292	21.7133
3294	21.7309
3296	21.7485
3298	21.7661
3300	21.7836
3302	21.8012
3304	21.8188
3306	21.8382
3308	21.8558
3310	21.8734
3312	21.8909
3314	21.9103
3316	21.9261
3318	21.9437
3320	21.9613
3322	21.9789
3324	21.9982
3326	22.0158
3328	22.0334
3330	22.0493
3332	22.0686
3334	22.088
3336	22.1038
3338	22.1214
3340	22.139
3342	22.1566
3344	22.1759
3346	22.1917
3348	22.2093
3350	22.2269
3352	22.2445
3354	22.2621
3356	22.2779
3358	22.2973
3360	22.3131
3362	22.3325
3364	22.35
3366	22.3676
3368	22.387
3370	22.4046
3372	22.4222
3374	22.4398
3376	22.4573
3378	22.4749
3380	22.4925
3382	22.5101
3384	22.5277
3386	22.5453
3388	22.5629
3390	22.5822
3392	22.5998
3394	22.6174
3396	22.6332
3398	22.6526
3400	22.6702
3402	22.6878
3404	22.7071
3406	22.7265
3408	22.7423
3410	22.7581
3412	22.7775
3414	22.7951
3416	22.8127
3418	22.8303
3420	22.8478
3422	22.8654
3424	22.883
3426	22.9024
3428	22.92
3430	22.9376
3432	22.9551
3434	22.9727
3436	22.9903
3438	23.0079
3440	23.0255
3442	23.0449
3444	23.0624
3446	23.08
3448	23.0976
3450	23.1152
3452	23.1346
3454	23.1504
3456	23.168
3458	23.1856
3460	23.2049
3462	23.2225
3464	23.2401
3466	23.2559
3468	23.2735
3470	23.2929
3472	23.3087
3474	23.3281
3476	23.3456
3478	23.365
3480	23.3808
3482	23.4002
3484	23.416
3486	23.4336
3488	23.4512
3490	23.4705
3492	23.4864
3494	23.5057
3496	23.5251
3498	23.5409
3500	23.5585
3502	23.5778
3504	23.5954
3506	23.6148
3508	23.6324
3510	23.6482
3512	23.6675
3514	23.6851
3516	23.7027
3518	23.7203
3520	23.7379
3522	23.7555
3524	23.7731
3526	23.7907
3528	23.8065
3530	23.8259
3532	23.8434
3534	23.861
3536	23.8786
3538	23.8962
3540	23.9156
3542	23.9332
3544	23.9525
3546	23.9683
3548	23.9877
3550	24.0035
3552	24.0193
3554	24.0387
3556	24.058
3558	24.0739
3560	24.095
3562	24.1108
3564	24.1284
3566	24.146
3568	24.1636
3570	24.1812
3572	24.1988
3574	24.2181
3576	24.2357
3578	24.2515
3580	24.2726
3582	24.2902
3584	24.3078
3586	24.3237
3588	24.343
3590	24.3606
3592	24.3764
3594	24.394
3596	24.4116
3598	24.4292
3600	24.4485
3602	24.4661
3604	24.4837
3606	24.5013
3608	24.5172
3610	24.5365
3612	24.5558
3614	24.5734
3616	24.591
3618	24.6086
3620	24.6245
3622	24.6438
3624	24.6614
3626	24.679
3628	24.6966
3630	24.7142
3632	24.7318
3634	24.7511
3636	24.7687
3638	24.7863
3640	24.8039
3642	24.8215
3644	24.8408
3646	24.8566
3648	24.876
3650	24.8918
3652	24.9077
3654	24.9288
3656	24.9464
3658	24.9639
3660	24.9815
3662	24.9991
3664	25.0167
3666	25.0361
3668	25.0519
3670	25.0695
3672	25.0888
3674	25.1047
3676	25.124
3678	25.1398
3680	25.1574
3682	25.1768
3684	25.1926
3686	25.2102
3688	25.2278
3690	25.2471
3692	25.2647
3694	25.2823
3696	25.2999
3698	25.3175
3700	25.3351
3702	25.3527
3704	25.3703
3706	25.3879
3708	25.4072
3710	25.4266
3712	25.4424
3714	25.46
3716	25.4776
3718	25.4969
3720	25.5145
3722	25.5321
3724	25.5497
3726	25.5673
3728	25.5849
3730	25.6025
3732	25.6201
3734	25.6394
3736	25.6552
3738	25.6728
3740	25.6904
3742	25.7098
3744	25.7256
3746	25.7449
3748	25.7625
3750	25.7801
3752	25.7977
3754	25.8153
3756	25.8347
3758	25.854
3760	25.8716
3762	25.8892
3764	25.905
3766	25.9244
3768	25.9437
3770	25.9613
3772	25.9771
3774	25.9965
3776	26.0141
3778	26.0299
3780	26.0493
3782	26.0668
3784	26.0844
3786	26.102
3788	26.1214
3790	26.139
3792	26.1566
3794	26.1741
3796	26.19
3798	26.2093
3800	26.2269
3802	26.2445
3804	26.2621
3806	26.2814
3808	26.299
3810	26.3166
3812	26.3342
3814	26.3518
3816	26.3712
3818	26.387
3820	26.4046
3822	26.4239
3824	26.4398
3826	26.4573
3828	26.4749
3830	26.4943
3832	26.5136
3834	26.5295
3836	26.5488
3838	26.5646
3840	26.584
3842	26.6033
3844	26.6192
3846	26.6385
3848	26.6561
3850	26.6737
3852	26.6913
3854	26.7089
3856	26.7265
3858	26.7441
3860	26.7617
3862	26.781
3864	26.7986
3866	26.8162
3868	26.8338
3870	26.8514
3872	26.8725
3874	26.8883
3876	26.9059
3878	26.9235
3880	26.9428
3882	26.9587
3884	26.9763
3886	26.9956
3888	27.0114
3890	27.029
3892	27.0484
3894	27.066
3896	27.0853
3898	27.0994
3900	27.1205
3902	27.1363
3904	27.1539
3906	27.1715
3908	27.1909
3910	27.2067
3912	27.226
3914	27.2436
3916	27.2612
3918	27.2788
3920	27.2964
3922	27.314
3924	27.3333
3926	27.3509
3928	27.3668
3930	27.3861
3932	27.4037
3934	27.423
3936	27.4406
3938	27.4565
3940	27.4741
3942	27.4934
3944	27.511
3946	27.5286
3948	27.5444
3950	27.5638
3952	27.5814
3954	27.6007
3956	27.6183
[truncated: 2,084 more rows]

## Sheet: S1-C
Pre-conditioning:	,	no	,	% Rel. Humidity
Pre-conditioning:	,	23	,	°C
Pre-conditioning:	,	-	,	Hrs.
Room Conditions:	,	75.6	,	% Rel. Humidity
Room Conditions:	,	23	,	°C
Test Temperature:	,	23	,	°C
Device Number:	,	165
Volume:	,	315000	,	nl
Test Gas:	,	O2
Gas Stream:	,	80	,	cm³/min
Humidity:	,	0	,	% Rel. Humidity
Sample Area:	,	78.4	,	cm²
Comment:	,
GTR:	,	16.6805
Number of Test Values:	,	3460
Evaluation starts on:	,	708.848
Evaluation ends on:	,	768.889
Test Period:	,	13916
Evacuation time:	,
Time Interval:	,	4
time [s]	pressure[hPa]
0	-1.21548
4	-1.10642
8	-1.05893
12	-1.0343
16	-1.01847
20	-1.00792
24	-0.99912
28	-0.993843
32	-0.990325
36	-0.988566
40	-0.988566
44	-0.986807
48	-0.986807
52	-0.985048
56	-0.985048
60	-0.983289
64	-0.985048
68	-0.983289
72	-0.983289
76	-0.983289
80	-0.983289
84	-0.983289
88	-0.98153
92	-0.98153
96	-0.983289
100	-0.98153
104	-0.98153
108	-0.979771
112	-0.979771
116	-0.98153
120	-0.979771
124	-0.979771
128	-0.979771
132	-0.979771
136	-0.979771
140	-0.979771
144	-0.979771
148	-0.979771
152	-0.979771
156	-0.979771
160	-0.979771
164	-0.98153
168	-0.979771
172	-0.98153
176	-0.98153
180	-0.98153
184	-0.979771
188	-0.98153
192	-0.98153
196	-0.98153
200	-0.98153
204	-0.98153
208	-0.98153
212	-0.98153
216	-0.98153
220	-0.98153
224	-0.98153
228	-0.98153
232	-0.98153
236	-0.98153
240	-0.98153
244	-0.98153
248	-0.979771
252	-0.979771
256	-0.98153
260	-0.979771
264	-0.98153
268	-0.98153
272	-0.98153
276	-0.98153
280	-0.98153
284	-0.98153
288	-0.983289
292	-0.98153
296	-0.98153
300	-0.98153
304	-0.979771
308	-0.978012
312	-0.979771
316	-0.979771
320	-0.979771
324	-0.978012
328	-0.976253
332	-0.974494
336	-0.976253
340	-0.974494
344	-0.976253
348	-0.974494
352	-0.972735
356	-0.972735
360	-0.972735
364	-0.970976
368	-0.969217
372	-0.969217
376	-0.969217
380	-0.967458
384	-0.967458
388	-0.965699
392	-0.96394
396	-0.962181
400	-0.962181
404	-0.962181
408	-0.958663
412	-0.958663
416	-0.956904
420	-0.953386
424	-0.953386
428	-0.953386
432	-0.949868
436	-0.949868
440	-0.94635
444	-0.944591
448	-0.944591
452	-0.941073
456	-0.937555
460	-0.935796
464	-0.932278
468	-0.932278
472	-0.930519
476	-0.92876
480	-0.923483
484	-0.921724
488	-0.918206
492	-0.916447
496	-0.912929
500	-0.91117
504	-0.909411
508	-0.905893
512	-0.904134
516	-0.900616
520	-0.897098
524	-0.89358
528	-0.891821
532	-0.888303
536	-0.884785
540	-0.881266
544	-0.877748
548	-0.87423
552	-0.870712
556	-0.867194
560	-0.865435
564	-0.858399
568	-0.85664
572	-0.853122
576	-0.847845
580	-0.842568
584	-0.83905
588	-0.835532
592	-0.830255
596	-0.826737
600	-0.82146
604	-0.817942
608	-0.812665
612	-0.807388
616	-0.80387
620	-0.798593
624	-0.793316
628	-0.788039
632	-0.784521
636	-0.779244
640	-0.773967
644	-0.76869
648	-0.765172
652	-0.758135
656	-0.752858
660	-0.747581
664	-0.742304
668	-0.737027
672	-0.73175
676	-0.724714
680	-0.719437
684	-0.715919
688	-0.708883
692	-0.700088
696	-0.694811
700	-0.689534
704	-0.682498
708	-0.675462
712	-0.670185
716	-0.663149
720	-0.657872
724	-0.650836
728	-0.643799
732	-0.638522
736	-0.631486
740	-0.62445
744	-0.619173
748	-0.612137
752	-0.603342
756	-0.598065
760	-0.591029
764	-0.582234
768	-0.575198
772	-0.568162
776	-0.561126
780	-0.552331
784	-0.547054
788	-0.538259
792	-0.529464
796	-0.524186
800	-0.515391
804	-0.506596
808	-0.49956
812	-0.492524
816	-0.483729
820	-0.476693
824	-0.467898
828	-0.460862
832	-0.452067
836	-0.445031
840	-0.437995
844	-0.4292
848	-0.420405
852	-0.411609
856	-0.402814
860	-0.394019
864	-0.385224
868	-0.376429
872	-0.369393
876	-0.358839
880	-0.351803
884	-0.343008
888	-0.334213
892	-0.325418
896	-0.316623
900	-0.306069
904	-0.297274
908	-0.288478
912	-0.279683
916	-0.270888
920	-0.260334
924	-0.251539
928	-0.240985
932	-0.23219
936	-0.223395
940	-0.212841
944	-0.204046
948	-0.195251
952	-0.182938
956	-0.174142
960	-0.165347
964	-0.154793
968	-0.144239
972	-0.135444
976	-0.12489
980	-0.114336
984	-0.105541
988	-0.0949868
992	-0.0844327
996	-0.0738786
1000	-0.0633245
1004	-0.0545295
1008	-0.0422164
1012	-0.0316623
1016	-0.0211082
1020	-0.0105541
1024	0
1028	0.0105541
1032	0.0211082
1036	0.0316623
1040	0.0422164
1044	0.0527704
1048	0.0650836
1052	0.0756376
1056	0.0861917
1060	0.0985048
1064	0.109059
1068	0.121372
1072	0.131926
1076	0.14248
1080	0.154793
1084	0.165347
1088	0.175901
1092	0.188215
1096	0.198769
1100	0.209323
1104	0.221636
1108	0.233949
1112	0.244503
1116	0.256816
1120	0.26737
1124	0.279683
1128	0.291996
1132	0.306069
1136	0.316623
1140	0.327177
1144	0.33949
1148	0.350044
1152	0.364116
1156	0.37467
1160	0.386983
1164	0.399296
1168	0.411609
1172	0.423923
1176	0.434477
1180	0.448549
1184	0.460862
1188	0.474934
1192	0.485488
1196	0.497801
1200	0.510114
1204	0.522427
1208	0.534741
1212	0.547054
1216	0.561126
1220	0.573439
1224	0.585752
1228	0.598065
1232	0.610378
1236	0.622691
1240	0.636763
1244	0.650836
1248	0.66139
1252	0.677221
1256	0.689534
1260	0.701847
1264	0.71416
1268	0.726473
1272	0.740545
1276	0.752858
1280	0.766931
1284	0.779244
1288	0.793316
1292	0.807388
1296	0.819701
1300	0.833773
1304	0.846086
1308	0.860158
1312	0.87423
1316	0.888303
1320	0.900616
1324	0.914688
1328	0.92876
1332	0.941073
1336	0.955145
1340	0.970976
1344	0.983289
1348	0.997361
1352	1.00967
1356	1.02375
1360	1.03782
1364	1.05013
1368	1.06596
1372	1.07828
1376	1.09235
1380	1.10818
1384	1.12049
1388	1.13456
1392	1.14864
1396	1.16271
1400	1.17502
1404	1.19085
1408	1.20493
1412	1.219
1416	1.23483
1420	1.2489
1424	1.26473
1428	1.2788
1432	1.29288
1436	1.30519
1440	1.31926
1444	1.33509
1448	1.34916
1452	1.365
1456	1.37731
1460	1.39314
1464	1.40721
1468	1.42128
1472	1.43712
1476	1.45119
1480	1.46526
1484	1.48109
1488	1.49516
1492	1.50923
1496	1.52331
1500	1.53914
1504	1.55497
1508	1.56904
1512	1.58487
1516	1.59894
1520	1.61478
1524	1.62885
1528	1.64292
1532	1.65875
1536	1.67282
1540	1.68865
1544	1.70273
1548	1.71856
1552	1.73263
1556	1.74846
1560	1.76429
1564	1.77836
1568	1.79244
1572	1.80827
1576	1.8241
1580	1.83817
1584	1.854
1588	1.86983
1592	1.88391
1596	1.89974
1600	1.91557
1604	1.9314
1608	1.94547
1612	1.9613
1616	1.97713
1620	1.9912
1624	2.00704
1628	2.02287
1632	2.03694
1636	2.05277
1640	2.07036
1644	2.08443
1648	2.10026
1652	2.11609
1656	2.13017
1660	2.146
1664	2.16007
1668	2.1759
1672	2.19173
1676	2.20932
1680	2.22339
1684	2.23923
1688	2.25506
1692	2.27089
1696	2.28848
1700	2.30255
1704	2.31838
1708	2.33597
1712	2.35004
1716	2.36763
1720	2.38347
1724	2.39754
1728	2.41513
1732	2.43096
1736	2.44679
1740	2.46262
1744	2.47845
1748	2.49428
1752	2.51011
1756	2.52595
1760	2.54178
1764	2.55761
1768	2.5752
1772	2.59103
1776	2.60686
1780	2.62269
1784	2.63852
1788	2.65435
1792	2.67018
1796	2.68602
1800	2.70185
1804	2.71768
1808	2.73351
1812	2.7511
1816	2.76869
1820	2.78452
1824	2.80035
1828	2.81618
1832	2.83026
1836	2.84785
1840	2.86544
1844	2.88127
1848	2.89886
1852	2.91469
1856	2.93052
1860	2.94811
1864	2.96394
1868	2.97977
1872	2.99736
1876	3.01143
1880	3.02726
1884	3.04485
1888	3.06245
1892	3.07828
1896	3.09411
1900	3.10994
1904	3.12929
1908	3.14512
1912	3.16271
1916	3.17854
1920	3.19437
1924	3.2102
1928	3.22955
1932	3.24538
1936	3.26121
1940	3.2788
1944	3.29288
1948	3.31223
1952	3.32806
1956	3.34389
1960	3.36148
1964	3.37907
1968	3.3949
1972	3.41249
1976	3.42832
1980	3.44591
1984	3.46174
1988	3.47933
1992	3.49692
1996	3.51275
2000	3.52858
2004	3.54617
2008	3.56376
2012	3.58135
2016	3.59719
2020	3.61478
2024	3.63061
2028	3.6482
2032	3.66403
2036	3.68162
2040	3.69921
2044	3.7168
2048	3.73439
2052	3.75022
2056	3.76781
2060	3.78364
2064	3.80123
2068	3.81882
2072	3.83641
2076	3.854
2080	3.87159
2084	3.88742
2088	3.90677
2092	3.92084
2096	3.93843
2100	3.95602
2104	3.97186
2108	3.98945
2112	4.00704
2116	4.02463
2120	4.04222
2124	4.05805
2128	4.07564
2132	4.09147
2136	4.10906
2140	4.12665
2144	4.146
2148	4.16183
2152	4.17942
2156	4.19525
2160	4.21284
2164	4.23043
2168	4.24802
2172	4.26561
2176	4.2832
2180	4.30079
2184	4.31838
2188	4.33421
2192	4.3518
2196	4.36939
2200	4.38522
2204	4.40457
2208	4.42216
2212	4.43975
2216	4.45558
2220	4.47318
2224	4.49252
2228	4.50836
2232	4.52595
2236	4.54354
2240	4.56113
2244	4.58047
2248	4.59631
2252	4.6139
2256	4.63149
2260	4.65084
2264	4.66667
2268	4.68426
2272	4.70185
2276	4.71768
2280	4.73527
2284	4.75462
2288	4.77045
2292	4.7898
2296	4.80739
2300	4.82322
2304	4.84081
2308	4.8584
2312	4.87775
2316	4.89358
2320	4.91117
2324	4.92876
2328	4.94811
2332	4.9657
2336	4.98153
2340	5.00088
2344	5.01847
2348	5.0343
2352	5.05189
2356	5.06948
2360	5.08883
2364	5.10466
2368	5.12225
2372	5.1416
2376	5.15919
2380	5.17678
2384	5.19437
2388	5.21196
2392	5.22955
2396	5.24714
2400	5.26473
2404	5.28408
2408	5.29991
2412	5.31574
2416	5.33509
2420	5.35268
2424	5.37027
2428	5.38786
2432	5.40545
2436	5.4248
2440	5.44239
2444	5.45998
2448	5.47757
2452	5.49692
2456	5.51451
2460	5.5321
2464	5.54969
2468	5.56728
2472	5.58487
2476	5.60246
2480	5.62005
2484	5.6394
2488	5.65699
2492	5.67458
2496	5.69217
2500	5.70976
2504	5.72911
2508	5.7467
2512	5.76429
2516	5.78188
2520	5.80123
2524	5.81706
2528	5.83641
2532	5.854
2536	5.87159
2540	5.88742
2544	5.90677
2548	5.92612
2552	5.94371
2556	5.9613
2560	5.98065
2564	5.99824
2568	6.01583
2572	6.03342
2576	6.05101
2580	6.0686
2584	6.08619
2588	6.10554
2592	6.12489
2596	6.14424
2600	6.16007
2604	6.17766
2608	6.19525
2612	6.2146
2616	6.23219
2620	6.25154
2624	6.26737
2628	6.28672
2632	6.30431
2636	6.3219
2640	6.33949
2644	6.3606
2648	6.37643
2652	6.39578
2656	6.41337
2660	6.43096
2664	6.44855
2668	6.46614
2672	6.48549
2676	6.50308
2680	6.52067
2684	6.54002
2688	6.55761
2692	6.57696
2696	6.59455
2700	6.61214
2704	6.62973
2708	6.64908
2712	6.66667
2716	6.68426
2720	6.70185
2724	6.7212
2728	6.73879
2732	6.75638
2736	6.77573
2740	6.79332
2744	6.81091
2748	6.8285
2752	6.84785
2756	6.86544
2760	6.88478
2764	6.90237
2768	6.92172
2772	6.93931
2776	6.95866
2780	6.97801
2784	6.9956
2788	7.01495
2792	7.03078
2796	7.05013
2800	7.06772
2804	7.08707
2808	7.10466
2812	7.12225
2816	7.1416
2820	7.16095
2824	7.17678
2828	7.19613
2832	7.21372
2836	7.23307
2840	7.25066
2844	7.27001
2848	7.2876
2852	7.30695
2856	7.32454
2860	7.34389
2864	7.36148
2868	7.38083
2872	7.39842
2876	7.41777
2880	7.43712
2884	7.45471
2888	7.4723
2892	7.48989
2896	7.50748
2900	7.52682
2904	7.54617
2908	7.56376
2912	7.58135
2916	7.6007
2920	7.61829
2924	7.63764
2928	7.65523
2932	7.67282
2936	7.69217
2940	7.71152
2944	7.72911
2948	7.74846
2952	7.76605
2956	7.7854
2960	7.80299
2964	7.82058
2968	7.83993
2972	7.85928
2976	7.87687
2980	7.89446
2984	7.91381
2988	7.9314
2992	7.95075
2996	7.96834
3000	7.98769
3004	8.00704
3008	8.02463
3012	8.04398
3016	8.06157
3020	8.07916
3024	8.09675
3028	8.11609
3032	8.13369
3036	8.15303
3040	8.17238
3044	8.18997
3048	8.20932
3052	8.22691
3056	8.2445
3060	8.26209
3064	8.28144
3068	8.30079
3072	8.31838
3076	8.33773
3080	8.35532
3084	8.37291
3088	8.39226
3092	8.40985
3096	8.4292
3100	8.44855
3104	8.4679
3108	8.48549
3112	8.50484
3116	8.52243
3120	8.54178
3124	8.55937
3128	8.58047
3132	8.59807
3136	8.61741
3140	8.635
3144	8.65259
3148	8.67194
3152	8.68953
3156	8.70888
3160	8.72647
3164	8.74406
3168	8.76165
3172	8.781
3176	8.79859
3180	8.81794
3184	8.83729
3188	8.85488
3192	8.87599
3196	8.89182
3200	8.91293
3204	8.92876
3208	8.94811
3212	8.96746
3216	8.98505
3220	9.0044
3224	9.02375
3228	9.04134
3232	9.05717
3236	9.07828
3240	9.09587
3244	9.11522
3248	9.13456
3252	9.1504
3256	9.16974
3260	9.18909
3264	9.20668
3268	9.22779
3272	9.24538
3276	9.26473
3280	9.28408
3284	9.30167
3288	9.31926
3292	9.34037
3296	9.35796
3300	9.37555
3304	9.3949
3308	9.41425
3312	9.43008
3316	9.44943
3320	9.46878
3324	9.48637
3328	9.50396
3332	9.52331
3336	9.54266
3340	9.56025
3344	9.5796
3348	9.59894
3352	9.61653
3356	9.63588
3360	9.65523
3364	9.67458
3368	9.69217
3372	9.71152
3376	9.72911
3380	9.74846
3384	9.76781
3388	9.7854
3392	9.80299
3396	9.82234
3400	9.84169
3404	9.86104
3408	9.87863
3412	9.89798
3416	9.91557
3420	9.93492
3424	9.95251
3428	9.9701
3432	9.98945
3436	10.0088
3440	10.0264
3444	10.0457
3448	10.0651
3452	10.0827
3456	10.1003
3460	10.1196
3464	10.139
3468	10.1583
3472	10.1759
3476	10.1953
3480	10.2128
3484	10.2322
3488	10.2515
3492	10.2691
3496	10.2885
3500	10.3061
3504	10.3237
3508	10.3448
3512	10.3624
3516	10.3799
3520	10.3993
3524	10.4169
3528	10.4362
3532	10.4556
3536	10.4732
3540	10.4925
3544	10.5119
3548	10.5295
3552	10.5488
3556	10.5682
3560	10.5858
3564	10.6051
3568	10.6227
3572	10.642
3576	10.6614
3580	10.6807
3584	10.6983
3588	10.7159
3592	10.737
3596	10.7529
3600	10.774
3604	10.7916
3608	10.8109
3612	10.8303
3616	10.8478
3620	10.8672
3624	10.8848
3628	10.9041
3632	10.9217
3636	10.9411
3640	10.9587
3644	10.9763
3648	10.9974
3652	11.0167
3656	11.0343
3660	11.0536
3664	11.073
3668	11.0906
3672	11.1082
3676	11.1293
3680	11.1486
3684	11.1662
3688	11.1838
3692	11.2049
3696	11.2225
3700	11.2419
3704	11.2612
3708	11.2788
3712	11.2982
3716	11.3175
3720	11.3369
3724	11.3562
3728	11.3738
3732	11.3931
3736	11.4125
3740	11.4301
3744	11.4477
3748	11.467
3752	11.4864
3756	11.5057
3760	11.5233
3764	11.5409
3768	11.562
3772	11.5796
3776	11.5989
3780	11.6183
3784	11.6359
3788	11.6552
3792	11.6728
3796	11.6922
3800	11.7115
3804	11.7309
3808	11.7485
3812	11.7696
3816	11.7854
3820	11.8047
3824	11.8241
3828	11.8417
3832	11.861
3836	11.8804
3840	11.8997
3844	11.9191
3848	11.9367
3852	11.956
3856	11.9736
3860	11.993
3864	12.0106
3868	12.0317
3872	12.0493
3876	12.0686
3880	12.088
3884	12.1073
3888	12.1249
3892	12.1442
3896	12.1636
3900	12.1812
3904	12.2023
3908	12.2181
3912	12.2375
3916	12.2568
3920	12.2762
3924	12.2938
3928	12.3131
3932	12.3325
3936	12.3518
3940	12.3694
3944	12.3905
3948	12.4081
3952	12.4274
3956	12.4468
3960	12.4661
3964	12.4837
3968	12.5031
3972	12.5224
3976	12.5418
3980	12.5594
3984	12.5787
3988	12.5963
3992	12.6157
3996	12.635
4000	12.6544
4004	12.6737
4008	12.6913
4012	12.7106
4016	12.7282
4020	12.7476
4024	12.7669
4028	12.7863
4032	12.8056
4036	12.825
4040	12.8426
4044	12.8602
4048	12.8795
4052	12.8971
4056	12.9147
4060	12.9358
4064	12.9551
4068	12.9745
4072	12.9921
4076	13.0114
4080	13.0308
4084	13.0484
4088	13.0677
4092	13.0871
4096	13.1047
4100	13.124
4104	13.1416
4108	13.1609
4112	13.1803
4116	13.1979
4120	13.2172
4124	13.2366
4128	13.2542
4132	13.2735
4136	13.2929
4140	13.3105
4144	13.3298
4148	13.3474
4152	13.3685
4156	13.3861
4160	13.4055
4164	13.4248
4168	13.4424
4172	13.4617
4176	13.4811
4180	13.4987
4184	13.518
4188	13.5374
4192	13.555
4196	13.5743
4200	13.5937
4204	13.613
4208	13.6306
4212	13.65
4216	13.6675
4220	13.6869
4224	13.7062
4228	13.7256
4232	13.7432
4236	13.7625
4240	13.7819
4244	13.7995
4248	13.8188
4252	13.8382
4256	13.8558
4260	13.8751
4264	13.8927
4268	13.912
4272	13.9314
4276	13.949
4280	13.9683
4284	13.9877
4288	14.007
4292	14.0264
4296	14.044
4300	14.0633
4304	14.0827
4308	14.1003
4312	14.1196
4316	14.139
4320	14.1583
4324	14.1777
4328	14.1953
4332	14.2128
4336	14.2339
4340	14.2515
4344	14.2709
4348	14.2885
4352	14.3096
4356	14.3272
4360	14.3483
4364	14.3659
4368	14.3852
4372	14.4046
4376	14.4222
4380	14.4415
4384	14.4591
4388	14.4785
4392	14.4978
4396	14.5154
4400	14.533
4404	14.5523
4408	14.5734
4412	14.591
4416	14.6104
4420	14.6297
4424	14.6473
4428	14.6667
4432	14.686
4436	14.7036
4440	14.723
4444	14.7423
4448	14.7617
4452	14.7792
4456	14.7986
4460	14.8162
4464	14.8355
4468	14.8549
4472	14.8742
4476	14.8918
4480	14.9112
4484	14.9323
4488	14.9499
4492	14.9692
4496	14.9868
4500	15.0079
4504	15.0255
4508	15.0431
4512	15.0624
4516	15.0818
4520	15.1011
4524	15.1205
4528	15.1363
4532	15.1557
4536	15.1768
4540	15.1944
4544	15.2137
4548	15.2313
4552	15.2507
4556	15.27
4560	15.2894
4564	15.3069
4568	15.3263
4572	15.3456
4576	15.365
4580	15.3826
4584	15.4019
4588	15.4213
4592	15.4406
4596	15.4582
4600	15.4776
4604	15.4969
4608	15.5145
4612	15.5339
4616	15.5532
4620	15.5708
4624	15.5901
4628	15.6095
4632	15.6288
4636	15.6464
4640	15.6658
4644	15.6834
4648	15.7045
4652	15.7221
4656	15.7397
4660	15.7608
4664	15.7801
4668	15.7977
4672	15.8171
4676	15.8347
4680	15.854
4684	15.8734
4688	15.8909
4692	15.912
4696	15.9314
4700	15.949
4704	15.9683
4708	15.9859
4712	16.0053
4716	16.0246
4720	16.044
4724	16.0616
4728	16.0809
4732	16.0985
4736	16.1179
4740	16.1354
4744	16.1548
4748	16.1741
4752	16.1935
4756	16.2128
4760	16.2322
4764	16.2498
4768	16.2691
4772	16.2885
4776	16.3078
4780	16.3272
4784	16.3465
4788	16.3624
4792	16.3835
4796	16.4011
4800	16.4222
4804	16.4398
4808	16.4609
4812	16.4785
4816	16.4978
4820	16.5154
4824	16.5365
4828	16.5541
4832	16.5734
4836	16.591
4840	16.6104
4844	16.6297
4848	16.6491
4852	16.6684
4856	16.6878
4860	16.7054
4864	16.7247
4868	16.7441
4872	16.7617
4876	16.781
4880	16.8004
4884	16.8197
4888	16.8391
4892	16.8566
4896	16.876
4900	16.8953
4904	16.9147
4908	16.9323
4912	16.9516
4916	16.9692
4920	16.9903
4924	17.0079
4928	17.0273
4932	17.0466
4936	17.066
4940	17.0836
4944	17.1029
4948	17.1223
4952	17.1398
4956	17.1592
4960	17.1803
4964	17.1979
4968	17.2172
4972	17.2366
4976	17.2542
4980	17.2735
4984	17.2946
4988	17.3122
4992	17.3298
4996	17.3492
5000	17.3668
5004	17.3879
5008	17.4055
5012	17.4248
5016	17.4442
5020	17.4617
5024	17.4811
5028	17.5004
5032	17.5215
5036	17.5391
5040	17.5585
5044	17.5778
5048	17.5954
5052	17.6148
5056	17.6341
5060	17.6517
5064	17.6711
5068	17.6887
5072	17.708
5076	17.7274
5080	17.7449
5084	17.7643
5088	17.7836
5092	17.803
5096	17.8223
5100	17.8417
5104	17.8593
5108	17.8786
5112	17.898
5116	17.9173
5120	17.9349
5124	17.9543
5128	17.9736
5132	17.993
5136	18.0106
5140	18.0299
5144	18.0493
5148	18.0686
5152	18.088
5156	18.1055
5160	18.1266
5164	18.1442
5168	18.1636
5172	18.1812
5176	18.2023
5180	18.2199
5184	18.2392
5188	18.2586
5192	18.2779
5196	18.2955
5200	18.3131
5204	18.3342
5208	18.3518
5212	18.3729
5216	18.3923
5220	18.4099
5224	18.4274
5228	18.445
5232	18.4661
5236	18.4837
5240	18.5048
5244	18.5224
5248	18.5435
5252	18.5611
5256	18.5805
5260	18.6016
5264	18.6192
5268	18.6368
5272	18.6561
5276	18.6737
5280	18.6931
5284	18.7124
5288	18.7318
5292	18.7529
5296	18.7704
5300	18.7898
5304	18.8091
5308	18.8285
5312	18.8478
5316	18.8654
5320	18.8848
5324	18.9059
5328	18.9235
5332	18.9411
5336	18.9604
5340	18.9798
5344	18.9974
5348	19.0167
5352	19.0361
5356	19.0554
5360	19.0748
5364	19.0941
5368	19.1135
5372	19.1328
5376	19.1522
5380	19.1697
5384	19.1891
5388	19.2067
5392	19.2278
5396	19.2471
5400	19.2665
5404	19.2841
5408	19.3034
5412	19.3228
5416	19.3421
5420	19.3615
5424	19.3791
5428	19.3984
5432	19.4178
5436	19.4371
5440	19.4565
5444	19.4741
5448	19.4934
5452	19.5128
5456	19.5321
5460	19.5515
5464	19.569
5468	19.5884
5472	19.6077
5476	19.6253
5480	19.6447
5484	19.664
5488	19.6834
5492	19.701
5496	19.7203
5500	19.7397
5504	19.7573
5508	19.7766
5512	19.796
5516	19.8153
5520	19.8347
5524	19.8522
5528	19.8716
5532	19.8892
5536	19.9085
5540	19.9279
5544	19.9472
5548	19.9666
5552	19.9859
5556	20.0035
5560	20.0246
5564	20.0422
5568	20.0616
5572	20.0809
5576	20.0985
5580	20.1179
5584	20.1372
5588	20.1566
5592	20.1759
5596	20.1953
5600	20.2128
5604	20.2339
5608	20.2533
5612	20.2709
5616	20.2885
5620	20.3078
5624	20.3272
5628	20.3465
5632	20.3641
5636	20.3835
5640	20.4028
5644	20.4222
5648	20.4415
5652	20.4609
5656	20.4785
5660	20.4978
5664	20.5172
5668	20.5365
5672	20.5558
5676	20.5752
5680	20.5945
5684	20.6121
5688	20.6332
5692	20.6508
5696	20.6702
5700	20.6895
5704	20.7071
5708	20.7265
5712	20.7458
5716	20.7652
5720	20.7845
5724	20.8039
5728	20.8232
5732	20.8443
5736	20.8602
5740	20.8813
5744	20.8989
5748	20.9147
5752	20.9358
5756	20.9551
5760	20.9745
5764	20.9938
5768	21.0114
5772	21.0325
5776	21.0536
5780	21.0712
5784	21.0906
5788	21.1082
5792	21.1275
5796	21.1486
5800	21.1662
5804	21.1856
5808	21.2049
5812	21.2243
5816	21.2436
5820	21.263
5824	21.2806
5828	21.2999
5832	21.321
5836	21.3386
5840	21.3562
5844	21.3773
5848	21.3949
5852	21.4142
5856	21.4336
5860	21.4529
5864	21.4723
5868	21.4899
5872	21.5092
5876	21.5268
5880	21.5479
5884	21.5655
5888	21.5849
5892	21.6042
5896	21.6218
5900	21.6429
5904	21.6605
5908	21.6816
5912	21.6992
5916	21.7168
5920	21.7379
5924	21.7555
5928	21.7748
5932	21.7942
5936	21.8135
5940	21.8311
5944	21.8522
5948	21.8698
5952	21.8892
5956	21.9085
5960	21.9279
5964	21.9472
5968	21.9666
5972	21.9842
5976	22.0035
5980	22.0211
5984	22.0405
5988	22.0616
5992	22.0809
5996	22.1003
6000	22.1179
6004	22.1372
6008	22.1566
6012	22.1741
6016	22.1935
6020	22.2128
6024	22.2322
6028	22.2515
6032	22.2709
6036	22.2885
6040	22.3096
6044	22.3272
6048	22.3465
6052	22.3641
6056	22.3852
6060	22.4028
6064	22.4222
6068	22.4415
6072	22.4609
6076	22.4802
6080	22.4978
6084	22.5172
6088	22.5365
6092	22.5541
6096	22.5752
6100	22.5945
6104	22.6121
6108	22.6332
6112	22.6508
6116	22.6702
6120	22.6878
6124	22.7089
6128	22.7265
6132	22.7458
6136	22.7652
6140	22.7828
6144	22.8021
6148	22.8215
6152	22.8426
6156	22.8584
6160	22.8795
6164	22.8989
6168	22.9182
6172	22.9393
6176	22.9569
6180	22.978
6184	22.9956
6188	23.015
6192	23.0343
6196	23.0536
6200	23.0748
6204	23.0959
6208	23.1152
6212	23.1346
6216	23.1522
6220	23.1715
6224	23.1909
6228	23.2102
6232	23.2296
6236	23.2489
6240	23.2665
6244	23.2858
6248	23.3052
6252	23.3245
6256	23.3421
6260	23.3615
6264	23.3826
6268	23.4002
6272	23.4195
6276	23.4389
6280	23.4582
6284	23.4776
6288	23.4952
6292	23.5163
6296	23.5356
6300	23.5532
6304	23.5726
6308	23.5919
6312	23.6095
6316	23.6288
6320	23.6482
6324	23.6675
6328	23.6851
6332	23.7045
6336	23.7238
6340	23.7432
6344	23.7625
6348	23.7801
6352	23.8012
6356	23.8171
6360	23.8382
6364	23.8575
6368	23.8769
6372	23.8962
6376	23.9156
6380	23.9332
6384	23.9525
6388	23.9719
6392	23.9894
6396	24.0088
6400	24.0299
6404	24.0475
6408	24.0668
6412	24.0862
6416	24.1038
6420	24.1231
6424	24.1425
6428	24.1618
6432	24.1794
6436	24.2005
6440	24.2181
6444	24.2357
6448	24.2551
6452	24.2744
6456	24.292
6460	24.3131
6464	24.3325
6468	24.3518
6472	24.3712
6476	24.3905
6480	24.4081
6484	24.4257
6488	24.4468
6492	24.4661
6496	24.4855
6500	24.5048
6504	24.5242
6508	24.5418
6512	24.5611
6516	24.5805
6520	24.5998
6524	24.6174
6528	24.6368
6532	24.6544
6536	24.6737
6540	24.6948
6544	24.7142
6548	24.7318
6552	24.7511
6556	24.7687
6560	24.788
6564	24.8074
6568	24.8267
6572	24.8461
6576	24.8637
6580	24.8813
6584	24.9006
6588	24.92
6592	24.9411
6596	24.9587
6600	24.978
6604	24.9956
6608	25.0167
6612	25.0361
6616	25.0536
6620	25.073
6624	25.0923
6628	25.1117
6632	25.1293
6636	25.1486
6640	25.168
6644	25.1873
6648	25.2067
6652	25.2243
6656	25.2436
6660	25.263
6664	25.2823
6668	25.2999
6672	25.3193
6676	25.3386
6680	25.358
6684	25.3773
6688	25.3984
6692	25.4142
6696	25.4354
6700	25.4529
6704	25.4741
6708	25.4916
6712	25.511
6716	25.5303
6720	25.5497
6724	25.569
6728	25.5866
6732	25.606
6736	25.6253
6740	25.6429
6744	25.664
6748	25.6816
6752	25.701
6756	25.7203
6760	25.7397
6764	25.759
6768	25.7766
6772	25.796
6776	25.8135
6780	25.8329
6784	25.8522
6788	25.8716
6792	25.8892
6796	25.9085
6800	25.9279
6804	25.9472
6808	25.9666
6812	25.9842
6816	26.0035
6820	26.0211
6824	26.0405
6828	26.0598
6832	26.0774
6836	26.0985
6840	26.1179
6844	26.1354
6848	26.1548
6852	26.1741
6856	26.1917
6860	26.2128
6864	26.2322
6868	26.2515
6872	26.2709
6876	26.2885
6880	26.3078
6884	26.3254
6888	26.3465
6892	26.3659
6896	26.3835
6900	26.4046
6904	26.4222
6908	26.4433
6912	26.4609
6916	26.4785
6920	26.4978
6924	26.5172
6928	26.5365
6932	26.5558
6936	26.5734
6940	26.5928
6944	26.6121
6948	26.6315
6952	26.6491
6956	26.6702
6960	26.6895
6964	26.7071
6968	26.7265
6972	26.7458
6976	26.7652
6980	26.7828
6984	26.8039
6988	26.8215
6992	26.8408
6996	26.8602
7000	26.8777
7004	26.8971
7008	26.9182
7012	26.9358
7016	26.9551
7020	26.9727
7024	26.9921
7028	27.0097
7032	27.0308
7036	27.0501
7040	27.0677
7044	27.0871
7048	27.1064
7052	27.124
7056	27.1434
7060	27.1627
7064	27.1821
7068	27.2014
7072	27.2208
7076	27.2401
7080	27.2577
7084	27.277
7088	27.2964
7092	27.3175
7096	27.3333
7100	27.3527
7104	27.372
7108	27.3914
7112	27.409
7116	27.4266
7120	27.4459
7124	27.4653
7128	27.4846
7132	27.5022
7136	27.5215
7140	27.5409
7144	27.5602
7148	27.5796
7152	27.5989
7156	27.6165
7160	27.6341
7164	27.6552
7168	27.6746
7172	27.6939
7176	27.7098
7180	27.7309
7184	27.7485
7188	27.7661
7192	27.7872
7196	27.8047
7200	27.8241
7204	27.8452
7208	27.8663
7212	27.8839
7216	27.905
7220	27.9226
7224	27.942
7228	27.9631
7232	27.9807
7236	28
7240	28.0193
7244	28.0369
7248	28.0563
7252	28.0756
7256	28.095
7260	28.1143
7264	28.1319
7268	28.153
7272	28.1706
7276	28.19
7280	28.2093
7284	28.2287
7288	28.2463
7292	28.2656
7296	28.285
7300	28.3043
7304	28.3219
7308	28.343
7312	28.3606
7316	28.3799
7320	28.3993
7324	28.4169
7328	28.4362
7332	28.4573
7336	28.4767
7340	28.4943
7344	28.5119
7348	28.5312
7352	28.5506
7356	28.5699
7360	28.5875
7364	28.6086
7368	28.628
7372	28.6456
7376	28.6649
7380	28.6825
7384	28.7036
7388	28.723
7392	28.7405
7396	28.7617
7400	28.781
7404	28.7986
7408	28.8179
7412	28.8355
7416	28.8549
7420	28.8742
7424	28.8936
7428	28.9129
7432	28.9323
7436	28.9516
7440	28.971
7444	28.9886
7448	29.0079
7452	29.0273
7456	29.0484
7460	29.0677
7464	29.0871
7468	29.1064
7472	29.1258
7476	29.1451
7480	29.1645
7484	29.1838
7488	29.2014
7492	29.2225
7496	29.2401
7500	29.2595
7504	29.2788
7508	29.2982
7512	29.3175
7516	29.3369
7520	29.3562
7524	29.3738
7528	29.3931
7532	29.4107
7536	29.4301
7540	29.4494
7544	29.4688
7548	29.4864
7552	29.5057
7556	29.5233
7560	29.5444
7564	29.5655
7568	29.5849
7572	29.6042
7576	29.6218
7580	29.6412
7584	29.6605
7588	29.6799
7592	29.6974
7596	29.7168
7600	29.7361
7604	29.7537
7608	29.7731
7612	29.7924
7616	29.8118
7620	29.8311
7624	29.8487
7628	29.8681
7632	29.8857
7636	29.9068
7640	29.9261
7644	29.942
7648	29.9631
7652	29.9824
7656	30.0035
7660	30.0193
7664	30.0387
7668	30.058
7672	30.0756
7676	30.095
7680	30.1143
7684	30.1319
7688	30.1513
7692	30.1706
7696	30.19
7700	30.2076
7704	30.2269
7708	30.2463
7712	30.2656
7716	30.2832
7720	30.3043
7724	30.3219
7728	30.3412
7732	30.3606
7736	30.3782
7740	30.3975
7744	30.4169
7748	30.4362
7752	30.4538
7756	30.4714
7760	30.4925
7764	30.5119
7768	30.5277
7772	30.5488
7776	30.5682
7780	30.5858
7784	30.6033
7788	30.6227
7792	30.642
7796	30.6596
7800	30.679
7804	30.6983
7808	30.7177
7812	30.737
7816	30.7564
7820	30.774
7824	30.7916
7828	30.8109
7832	30.832
7836	30.8496
7840	30.8672
7844	30.8865
7848	30.9059
7852	30.9235
7856	30.9446
7860	30.9622
7864	30.9798
7868	30.9974
7872	31.0167
7876	31.0361
7880	31.0554
7884	31.073
7888	31.0941
7892	31.1117
7896	31.1293
7900	31.1486
7904	31.168
7908	31.1856
7912	31.2049
[truncated: 1,481 more rows]

## Sheet: S1-D
Pre-conditioning:	,	no	,	% Rel. Humidity
Pre-conditioning:	,	23	,	°C
Pre-conditioning:	,	-	,	Hrs.
Room Conditions:	,	75.6	,	% Rel. Humidity
Room Conditions:	,	23	,	°C
Test Temperature:	,	23	,	°C
Device Number:	,	165
Volume:	,	315000	,	nl
Test Gas:	,	O2
Gas Stream:	,	80	,	cm³/min
Humidity:	,	0	,	% Rel. Humidity
Sample Area:	,	78.4	,	cm²
Comment:	,
GTR:	,	15.8871
Number of Test Values:	,	2138
Evaluation starts on:	,	876.381
Evaluation ends on:	,	950.222
Test Period:	,	8560
Evacuation time:	,
Time Interval:	,	4
time [s]	pressure[hPa]
0	-2.62269
4	-2.57872
8	-2.55585
12	-2.53826
16	-2.52419
20	-2.51187
24	-2.49956
28	-2.49077
32	-2.48021
36	-2.46966
40	-2.4591
44	-2.44503
48	-2.43272
52	-2.42216
56	-2.40985
60	-2.39754
64	-2.38522
68	-2.37467
72	-2.3606
76	-2.35004
80	-2.33773
84	-2.32366
88	-2.31135
92	-2.29727
96	-2.28496
100	-2.27265
104	-2.26033
108	-2.24626
112	-2.23395
116	-2.22164
120	-2.20756
124	-2.19349
128	-2.18118
132	-2.16887
136	-2.15479
140	-2.14248
144	-2.13017
148	-2.11609
152	-2.10378
156	-2.08971
160	-2.0774
164	-2.06332
168	-2.05101
172	-2.03694
176	-2.02287
180	-2.01055
184	-1.99472
188	-1.98241
192	-1.9701
196	-1.95602
200	-1.94195
204	-1.92788
208	-1.91557
212	-1.9015
216	-1.88742
220	-1.87335
224	-1.86104
228	-1.84697
232	-1.83289
236	-1.81882
240	-1.80475
244	-1.79068
248	-1.77836
252	-1.76429
256	-1.75022
260	-1.73615
264	-1.72208
268	-1.708
272	-1.69393
276	-1.67986
280	-1.66579
284	-1.65172
288	-1.63764
292	-1.62357
296	-1.61126
300	-1.59543
304	-1.58135
308	-1.56904
312	-1.55321
316	-1.53914
320	-1.52507
324	-1.51099
328	-1.49516
332	-1.48109
336	-1.46702
340	-1.45295
344	-1.43712
348	-1.42304
352	-1.40897
356	-1.39314
360	-1.38083
364	-1.36324
368	-1.35092
372	-1.33685
376	-1.32102
380	-1.30519
384	-1.29112
388	-1.27704
392	-1.26121
396	-1.24714
400	-1.23307
404	-1.21724
408	-1.20141
412	-1.18734
416	-1.17326
420	-1.15743
424	-1.1416
428	-1.12753
432	-1.1117
436	-1.09587
440	-1.08179
444	-1.06596
448	-1.04837
452	-1.0343
456	-1.01847
460	-1.00264
464	-0.986807
468	-0.972735
472	-0.955145
476	-0.941073
480	-0.923483
484	-0.907652
488	-0.891821
492	-0.875989
496	-0.861917
500	-0.844327
504	-0.828496
508	-0.812665
512	-0.796834
516	-0.779244
520	-0.763412
524	-0.745822
528	-0.729991
532	-0.71416
536	-0.700088
540	-0.680739
544	-0.664908
548	-0.650836
552	-0.633245
556	-0.617414
560	-0.599824
564	-0.583993
568	-0.568162
572	-0.550572
576	-0.534741
580	-0.51715
584	-0.501319
588	-0.483729
592	-0.466139
596	-0.448549
600	-0.432718
604	-0.416887
608	-0.397537
612	-0.381706
616	-0.364116
620	-0.348285
624	-0.328936
628	-0.313105
632	-0.295515
636	-0.276165
640	-0.260334
644	-0.244503
648	-0.225154
652	-0.207564
656	-0.189974
660	-0.174142
664	-0.154793
668	-0.137203
672	-0.121372
676	-0.103782
680	-0.0861917
684	-0.0686016
688	-0.0510114
692	-0.0334213
696	-0.0158311
700	0.00351803
704	0.0211082
708	0.0386983
712	0.0562885
716	0.0756376
720	0.0914688
724	0.110818
728	0.128408
732	0.145998
736	0.165347
740	0.182938
744	0.202287
748	0.219877
752	0.239226
756	0.256816
760	0.274406
764	0.291996
768	0.311346
772	0.328936
776	0.348285
780	0.365875
784	0.383465
788	0.402814
792	0.420405
796	0.439754
800	0.460862
804	0.478452
808	0.496042
812	0.515391
816	0.534741
820	0.552331
824	0.569921
828	0.591029
832	0.608619
836	0.626209
840	0.645558
844	0.663149
848	0.682498
852	0.701847
856	0.721196
860	0.740545
864	0.758135
868	0.779244
872	0.796834
876	0.816183
880	0.835532
884	0.853122
888	0.872471
892	0.891821
896	0.909411
900	0.92876
904	0.948109
908	0.967458
912	0.986807
916	1.0044
920	1.02551
924	1.0431
928	1.06069
932	1.08179
936	1.09938
940	1.11873
944	1.13808
948	1.15919
952	1.17678
956	1.19613
960	1.21724
964	1.23483
968	1.25594
972	1.27353
976	1.29288
980	1.31223
984	1.33157
988	1.35092
992	1.37203
996	1.39138
1000	1.41073
1004	1.42832
1008	1.45119
1012	1.47054
1016	1.48813
1020	1.50748
1024	1.52682
1028	1.54617
1032	1.56552
1036	1.58663
1040	1.60422
1044	1.62533
1048	1.64468
1052	1.66403
1056	1.68338
1060	1.70449
1064	1.72208
1068	1.74142
1072	1.76077
1076	1.78012
1080	1.79947
1084	1.82058
1088	1.83993
1092	1.85928
1096	1.87863
1100	1.89798
1104	1.91733
1108	1.93843
1112	1.95778
1116	1.97713
1120	1.99648
1124	2.01759
1128	2.03518
1132	2.05629
1136	2.07388
1140	2.09499
1144	2.11434
1148	2.13369
1152	2.15303
1156	2.17238
1160	2.19349
1164	2.21284
1168	2.23219
1172	2.25154
1176	2.27089
1180	2.29024
1184	2.30959
1188	2.32894
1192	2.34828
1196	2.36939
1200	2.38874
1204	2.40985
1208	2.43096
1212	2.44855
1216	2.46966
1220	2.48725
1224	2.50836
1228	2.5277
1232	2.54705
1236	2.5664
1240	2.58575
1244	2.6051
1248	2.62445
1252	2.6438
1256	2.66315
1260	2.6825
1264	2.70361
1268	2.72296
1272	2.7423
1276	2.76165
1280	2.781
1284	2.80035
1288	2.8197
1292	2.84081
1296	2.86016
1300	2.87951
1304	2.89886
1308	2.91996
1312	2.93931
1316	2.95866
1320	2.97801
1324	2.99912
1328	3.01671
1332	3.03782
1336	3.05717
1340	3.07652
1344	3.09587
1348	3.11522
1352	3.13632
1356	3.15391
1360	3.17502
1364	3.19437
1368	3.21196
1372	3.23307
1376	3.25242
1380	3.27177
1384	3.29112
1388	3.31047
1392	3.32982
1396	3.34916
1400	3.36851
1404	3.38786
1408	3.40721
1412	3.42832
1416	3.44943
1420	3.46526
1424	3.48637
1428	3.50572
1432	3.52682
1436	3.54442
1440	3.56376
1444	3.58487
1448	3.60422
1452	3.62357
1456	3.64292
1460	3.66403
1464	3.68162
1468	3.70097
1472	3.72032
1476	3.73967
1480	3.75901
1484	3.77836
1488	3.79771
1492	3.81706
1496	3.83641
1500	3.85576
1504	3.87511
1508	3.89622
1512	3.91557
1516	3.93316
1520	3.95251
1524	3.97186
1528	3.99296
1532	4.01231
1536	4.03166
1540	4.05101
1544	4.07212
1548	4.08971
1552	4.10906
1556	4.13017
1560	4.14952
1564	4.16887
1568	4.18821
1572	4.20756
1576	4.22691
1580	4.24626
1584	4.26561
1588	4.28496
1592	4.30255
1596	4.32366
1600	4.34301
1604	4.36236
1608	4.38171
1612	4.40106
1616	4.4204
1620	4.44151
1624	4.46086
1628	4.48021
1632	4.49956
1636	4.51891
1640	4.53826
1644	4.55761
1648	4.57696
1652	4.59631
1656	4.61741
1660	4.63676
1664	4.65435
1668	4.6737
1672	4.69305
1676	4.71416
1680	4.73175
1684	4.75286
1688	4.77045
1692	4.7898
1696	4.80915
1700	4.83026
1704	4.84785
1708	4.86895
1712	4.8883
1716	4.90765
1720	4.92524
1724	4.94635
1728	4.9657
1732	4.98505
1736	5.0044
1740	5.02199
1744	5.0431
1748	5.06245
1752	5.08004
1756	5.10114
1760	5.12049
1764	5.1416
1768	5.16095
1772	5.17854
1776	5.19965
1780	5.21724
1784	5.23659
1788	5.2577
1792	5.27529
1796	5.29639
1800	5.31574
1804	5.33509
1808	5.35268
1812	5.37203
1816	5.39138
1820	5.41073
1824	5.43008
1828	5.44943
1832	5.46878
1836	5.48813
1840	5.50748
1844	5.52682
1848	5.54617
1852	5.56376
1856	5.58487
1860	5.60246
1864	5.62181
1868	5.64116
1872	5.66051
1876	5.67986
1880	5.69921
1884	5.72032
1888	5.73967
1892	5.75726
1896	5.77661
1900	5.7942
1904	5.8153
1908	5.83465
1912	5.854
1916	5.87335
1920	5.8927
1924	5.91029
1928	5.9314
1932	5.94899
1936	5.96834
1940	5.98945
1944	6.0088
1948	6.02639
1952	6.04573
1956	6.06508
1960	6.08619
1964	6.10378
1968	6.12313
1972	6.14248
1976	6.16183
1980	6.18118
1984	6.20053
1988	6.22164
1992	6.23923
1996	6.25858
2000	6.27617
2004	6.29727
2008	6.31486
2012	6.33421
2016	6.35356
2020	6.37467
2024	6.39226
2028	6.41161
2032	6.43272
2036	6.45031
2040	6.46966
2044	6.48901
2048	6.5066
2052	6.5277
2056	6.54705
2060	6.56464
2064	6.58399
2068	6.60334
2072	6.62269
2076	6.64204
2080	6.66139
2084	6.67898
2088	6.70009
2092	6.71944
2096	6.73879
2100	6.75814
2104	6.77573
2108	6.79507
2112	6.81618
2116	6.83377
2120	6.85312
2124	6.87247
2128	6.89006
2132	6.90941
2136	6.93052
2140	6.94811
2144	6.96746
2148	6.98681
2152	7.0044
2156	7.02551
2160	7.04485
2164	7.0642
2168	7.08179
2172	7.10114
2176	7.12049
2180	7.1416
2184	7.15919
2188	7.17854
2192	7.19789
2196	7.21724
2200	7.23483
2204	7.25242
2208	7.27177
2212	7.29288
2216	7.31223
2220	7.33157
2224	7.34916
2228	7.36851
2232	7.38786
2236	7.40721
2240	7.4248
2244	7.44415
2248	7.46174
2252	7.48285
2256	7.5022
2260	7.52155
2264	7.53914
2268	7.56025
2272	7.5796
2276	7.59719
2280	7.61653
2284	7.63588
2288	7.65523
2292	7.67282
2296	7.69217
2300	7.71152
2304	7.72911
2308	7.74846
2312	7.76781
2316	7.78716
2320	7.80651
2324	7.82586
2328	7.84521
2332	7.8628
2336	7.88215
2340	7.9015
2344	7.92084
2348	7.94019
2352	7.95954
2356	7.97713
2360	7.99648
2364	8.01407
2368	8.03518
2372	8.05453
2376	8.07212
2380	8.09147
2384	8.11082
2388	8.13017
2392	8.14952
2396	8.16887
2400	8.18821
2404	8.20405
2408	8.22515
2412	8.24274
2416	8.26385
2420	8.28144
2424	8.30255
2428	8.3219
2432	8.33949
2436	8.35884
2440	8.37819
2444	8.39578
2448	8.41337
2452	8.43272
2456	8.45207
2460	8.47142
2464	8.49077
2468	8.50836
2472	8.5277
2476	8.54705
2480	8.56464
2484	8.58575
2488	8.60334
2492	8.62269
2496	8.64204
2500	8.66139
2504	8.67898
2508	8.70009
2512	8.71944
2516	8.73703
2520	8.75638
2524	8.77573
2528	8.79332
2532	8.81266
2536	8.83201
2540	8.8496
2544	8.86719
2548	8.88654
2552	8.90589
2556	8.92524
2560	8.94283
2564	8.96218
2568	8.98153
2572	9.00088
2576	9.01847
2580	9.03782
2584	9.05717
2588	9.07652
2592	9.09587
2596	9.11346
2600	9.13281
2604	9.15215
2608	9.1715
2612	9.18909
2616	9.20844
2620	9.22779
2624	9.24538
2628	9.26473
2632	9.28408
2636	9.30343
2640	9.32278
2644	9.34037
2648	9.35972
2652	9.37907
2656	9.39842
2660	9.41601
2664	9.4336
2668	9.45295
2672	9.4723
2676	9.49164
2680	9.50923
2684	9.52858
2688	9.54793
2692	9.56552
2696	9.58663
2700	9.60422
2704	9.62533
2708	9.64468
2712	9.66227
2716	9.68162
2720	9.70097
2724	9.72208
2728	9.73967
2732	9.75901
2736	9.77661
2740	9.79595
2744	9.8153
2748	9.83465
2752	9.85224
2756	9.87159
2760	9.88918
2764	9.90853
2768	9.92612
2772	9.94723
2776	9.96658
2780	9.98417
2784	10.0035
2788	10.0229
2792	10.0422
2796	10.0616
2800	10.0792
2804	10.0985
2808	10.1179
2812	10.1372
2816	10.1548
2820	10.1724
2824	10.1917
2828	10.2111
2832	10.2304
2836	10.248
2840	10.2674
2844	10.285
2848	10.3043
2852	10.3237
2856	10.3412
2860	10.3606
2864	10.3799
2868	10.3993
2872	10.4169
2876	10.438
2880	10.4556
2884	10.4732
2888	10.4943
2892	10.5119
2896	10.5312
2900	10.5488
2904	10.5682
2908	10.5858
2912	10.6051
2916	10.6245
2920	10.6438
2924	10.6631
2928	10.6807
2932	10.7001
2936	10.7194
2940	10.737
2944	10.7564
2948	10.7757
2952	10.7933
2956	10.8127
2960	10.832
2964	10.8514
2968	10.869
2972	10.8883
2976	10.9077
2980	10.927
2984	10.9446
2988	10.9639
2992	10.9815
2996	11.0009
3000	11.0202
3004	11.0378
3008	11.0554
3012	11.073
3016	11.0923
3020	11.1099
3024	11.1275
3028	11.1469
3032	11.1662
3036	11.1856
3040	11.2032
3044	11.2225
3048	11.2419
3052	11.2595
3056	11.2788
3060	11.2946
3064	11.314
3068	11.3333
3072	11.3509
3076	11.3685
3080	11.3896
3084	11.409
3088	11.4266
3092	11.4459
3096	11.4653
3100	11.4828
3104	11.5004
3108	11.5215
3112	11.5391
3116	11.5567
3120	11.5743
3124	11.5937
3128	11.613
3132	11.6324
3136	11.65
3140	11.6675
3144	11.6869
3148	11.7045
3152	11.7256
3156	11.7432
3160	11.7625
3164	11.7801
3168	11.7995
3172	11.8171
3176	11.8347
3180	11.854
3184	11.8734
3188	11.8909
3192	11.9103
3196	11.9279
3200	11.949
3204	11.9666
3208	11.9859
3212	12.0035
3216	12.0229
3220	12.0422
3224	12.0598
3228	12.0792
3232	12.0967
3236	12.1143
3240	12.1337
3244	12.1513
3248	12.1706
3252	12.19
3256	12.2093
3260	12.2269
3264	12.2445
3268	12.2621
3272	12.2814
3276	12.299
3280	12.3184
3284	12.336
3288	12.3553
3292	12.3747
3296	12.3923
3300	12.4116
3304	12.431
3308	12.4468
3312	12.4661
3316	12.4855
3320	12.5031
3324	12.5224
3328	12.5418
3332	12.5611
3336	12.5787
3340	12.5981
3344	12.6157
3348	12.635
3352	12.6526
3356	12.6719
3360	12.6895
3364	12.7089
3368	12.7265
3372	12.7458
3376	12.7634
3380	12.7828
3384	12.8021
3388	12.8215
3392	12.8391
3396	12.8566
3400	12.876
3404	12.8936
3408	12.9129
3412	12.9305
3416	12.9499
3420	12.9675
3424	12.9868
3428	13.0062
3432	13.0237
3436	13.0431
3440	13.0607
3444	13.08
3448	13.0976
3452	13.117
3456	13.1363
3460	13.1539
3464	13.1733
3468	13.1909
3472	13.2102
3476	13.2296
3480	13.2471
3484	13.2665
3488	13.2858
3492	13.3052
3496	13.3228
3500	13.3421
3504	13.3597
3508	13.3791
3512	13.3967
3516	13.416
3520	13.4336
3524	13.4529
3528	13.4723
3532	13.4881
3536	13.5075
3540	13.5268
3544	13.5462
3548	13.5638
3552	13.5796
3556	13.6007
3560	13.6201
3564	13.6394
3568	13.657
3572	13.6763
3576	13.6939
3580	13.7133
3584	13.7326
3588	13.752
3592	13.7713
3596	13.7889
3600	13.8065
3604	13.8259
3608	13.8452
3612	13.8646
3616	13.8821
3620	13.8997
3624	13.9156
3628	13.9367
3632	13.9543
3636	13.9736
3640	13.9894
3644	14.0088
3648	14.0281
3652	14.0475
3656	14.0651
3660	14.0844
3664	14.102
3668	14.1196
3672	14.139
3676	14.1583
3680	14.1759
3684	14.1953
3688	14.2128
3692	14.2304
3696	14.248
3700	14.2674
3704	14.2867
3708	14.3043
3712	14.3237
3716	14.3412
3720	14.3588
3724	14.3782
3728	14.3958
3732	14.4134
3736	14.431
3740	14.4503
3744	14.4679
3748	14.4855
3752	14.5066
3756	14.5242
3760	14.5435
3764	14.5611
3768	14.5787
3772	14.5981
3776	14.6157
3780	14.635
3784	14.6526
3788	14.6702
3792	14.6878
3796	14.7071
3800	14.7247
3804	14.7441
3808	14.7617
3812	14.781
3816	14.7986
3820	14.8144
3824	14.8355
3828	14.8531
3832	14.8725
3836	14.8918
3840	14.9077
3844	14.927
3848	14.9446
3852	14.9639
3856	14.9815
3860	15.0009
3864	15.0185
3868	15.0361
3872	15.0536
3876	15.0712
3880	15.0906
3884	15.1082
3888	15.1275
3892	15.1469
3896	15.1645
3900	15.1821
3904	15.1979
3908	15.2172
3912	15.2348
3916	15.2524
3920	15.2718
3924	15.2894
3928	15.3087
3932	15.3281
3936	15.3456
3940	15.365
3944	15.3826
3948	15.4002
3952	15.4178
3956	15.4354
3960	15.4529
3964	15.4723
3968	15.4916
3972	15.5092
3976	15.5268
3980	15.5444
3984	15.5638
3988	15.5814
3992	15.5989
3996	15.6183
4000	15.6359
4004	15.6552
4008	15.6728
4012	15.6887
4016	15.708
4020	15.7274
4024	15.7432
4028	15.7625
4032	15.7801
4036	15.7995
4040	15.8153
4044	15.8347
4048	15.8522
4052	15.8716
4056	15.8892
4060	15.9103
4064	15.9279
4068	15.9455
4072	15.9613
4076	15.9807
4080	15.9982
4084	16.0158
4088	16.0352
4092	16.0528
4096	16.0721
4100	16.0897
4104	16.1073
4108	16.1266
4112	16.1442
4116	16.1618
4120	16.1812
4124	16.2005
4128	16.2164
4132	16.2357
4136	16.2533
4140	16.2744
4144	16.292
4148	16.3096
4152	16.3272
4156	16.3448
4160	16.3641
4164	16.3799
4168	16.3993
4172	16.4169
4176	16.4345
4180	16.4521
4184	16.4714
4188	16.489
4192	16.5084
4196	16.5259
4200	16.5453
4204	16.5629
4208	16.5805
4212	16.5998
4216	16.6174
4220	16.635
4224	16.6526
4228	16.6719
4232	16.6895
4236	16.7071
4240	16.7265
4244	16.7441
4248	16.7617
4252	16.7792
4256	16.7986
4260	16.8179
4264	16.8355
4268	16.8531
4272	16.8725
4276	16.8883
4280	16.9077
4284	16.927
4288	16.9464
4292	16.9622
4296	16.9798
4300	16.9974
4304	17.0185
4308	17.0361
4312	17.0536
4316	17.0712
4320	17.0906
4324	17.1082
4328	17.1258
4332	17.1434
4336	17.1609
4340	17.1803
4344	17.1979
4348	17.2172
4352	17.2348
4356	17.2542
4360	17.2718
4364	17.2911
4368	17.3087
4372	17.3263
4376	17.3456
4380	17.3632
4384	17.3826
4388	17.4002
4392	17.4178
4396	17.4371
4400	17.4547
4404	17.4723
4408	17.4899
4412	17.5092
4416	17.5268
4420	17.5444
4424	17.562
4428	17.5814
4432	17.6007
4436	17.6183
4440	17.6376
4444	17.6552
4448	17.6728
4452	17.6904
4456	17.7098
4460	17.7291
4464	17.7467
4468	17.7643
4472	17.7836
4476	17.7995
4480	17.8188
4484	17.8382
4488	17.8558
4492	17.8734
4496	17.8927
4500	17.912
4504	17.9279
4508	17.9472
4512	17.9666
4516	17.9842
4520	18.0018
4524	18.0211
4528	18.0387
4532	18.0563
4536	18.0756
4540	18.0932
4544	18.1126
4548	18.1302
4552	18.1478
4556	18.1653
4560	18.1847
4564	18.2023
4568	18.2199
4572	18.2375
4576	18.2568
4580	18.2744
4584	18.2938
4588	18.3113
4592	18.3307
4596	18.3465
4600	18.3676
4604	18.3852
4608	18.4028
4612	18.4204
4616	18.4398
4620	18.4573
4624	18.4749
4628	18.4925
4632	18.5084
4636	18.5295
4640	18.5471
4644	18.5646
4648	18.584
4652	18.6016
4656	18.6192
4660	18.6385
4664	18.6561
4668	18.6755
4672	18.6913
4676	18.7106
4680	18.7282
4684	18.7458
4688	18.7634
4692	18.7845
4696	18.8004
4700	18.8197
4704	18.8391
4708	18.8549
4712	18.8742
4716	18.8936
4720	18.9112
4724	18.9288
4728	18.9464
4732	18.9639
4736	18.9833
4740	18.9991
4744	19.0185
4748	19.0378
4752	19.0554
4756	19.0748
4760	19.0923
4764	19.1099
4768	19.1275
4772	19.1451
4776	19.1645
4780	19.1838
4784	19.1996
4788	19.219
4792	19.2366
4796	19.2559
4800	19.2735
4804	19.2929
4808	19.3105
4812	19.3298
4816	19.3456
4820	19.3668
4824	19.3843
4828	19.4019
4832	19.4195
4836	19.4389
4840	19.4582
4844	19.4741
4848	19.4934
4852	19.511
4856	19.5286
4860	19.5479
4864	19.5655
4868	19.5831
4872	19.6025
4876	19.6183
4880	19.6376
4884	19.657
4888	19.6746
4892	19.6922
4896	19.7115
4900	19.7291
4904	19.7467
4908	19.7643
4912	19.7836
4916	19.8012
4920	19.8206
4924	19.8382
4928	19.8558
4932	19.8734
4936	19.8927
4940	19.9085
4944	19.9279
4948	19.9472
4952	19.9648
4956	19.9824
4960	20
4964	20.0193
4968	20.0369
4972	20.0545
4976	20.0721
4980	20.0915
4984	20.1091
4988	20.1284
4992	20.146
4996	20.1636
5000	20.1829
5004	20.2005
5008	20.2164
5012	20.2357
5016	20.2533
5020	20.2709
5024	20.2902
5028	20.3113
5032	20.3289
5036	20.3465
5040	20.3641
5044	20.3835
5048	20.4011
5052	20.4186
5056	20.438
5060	20.4556
5064	20.4732
5068	20.4925
5072	20.5084
5076	20.5277
5080	20.5471
5084	20.5646
5088	20.5822
5092	20.5998
5096	20.6174
5100	20.635
5104	20.6544
5108	20.6719
5112	20.6913
5116	20.7106
5120	20.7282
5124	20.7458
5128	20.7652
5132	20.7845
5136	20.8021
5140	20.8197
5144	20.8373
5148	20.8549
5152	20.8742
5156	20.8918
5160	20.9112
5164	20.9288
5168	20.9464
5172	20.9639
5176	20.9833
5180	21.0009
5184	21.0202
5188	21.0361
5192	21.0572
5196	21.073
5200	21.0923
5204	21.1099
5208	21.1293
5212	21.1469
5216	21.1627
5220	21.1821
5224	21.1996
5228	21.219
5232	21.2366
5236	21.2559
5240	21.2735
5244	21.2911
5248	21.3105
5252	21.3298
5256	21.3474
5260	21.365
5264	21.3826
5268	21.4019
5272	21.4195
5276	21.4371
5280	21.4547
5284	21.4723
5288	21.4934
5292	21.511
5296	21.5286
5300	21.5479
5304	21.5655
5308	21.5831
5312	21.6007
5316	21.6201
5320	21.6394
5324	21.657
5328	21.6763
5332	21.6939
5336	21.7115
5340	21.7309
5344	21.7485
5348	21.7661
5352	21.7854
5356	21.803
5360	21.8223
5364	21.8399
5368	21.8575
5372	21.8769
5376	21.8945
5380	21.9138
5384	21.9314
5388	21.949
5392	21.9683
5396	21.9842
5400	22.0035
5404	22.0211
5408	22.0405
5412	22.058
5416	22.0756
5420	22.0932
5424	22.1126
5428	22.1302
5432	22.1478
5436	22.1671
5440	22.1847
5444	22.204
5448	22.2216
5452	22.2392
5456	22.2568
5460	22.2762
5464	22.2955
5468	22.3113
5472	22.3307
5476	22.35
5480	22.3676
5484	22.3852
5488	22.4028
5492	22.4222
5496	22.438
5500	22.4573
5504	22.4749
5508	22.4943
5512	22.5136
5516	22.5312
5520	22.5488
5524	22.5682
5528	22.5858
5532	22.6033
5536	22.6209
5540	22.6403
5544	22.6579
5548	22.6755
5552	22.6948
5556	22.7142
5560	22.73
5564	22.7493
5568	22.7669
5572	22.7845
5576	22.8021
5580	22.8197
5584	22.8391
5588	22.8584
5592	22.876
5596	22.8953
5600	22.9129
5604	22.9305
5608	22.9481
5612	22.9657
5616	22.985
5620	23.0026
5624	23.0202
5628	23.0396
5632	23.0589
5636	23.0765
5640	23.0959
5644	23.1117
5648	23.131
5652	23.1504
5656	23.168
5660	23.1856
5664	23.2032
5668	23.2225
5672	23.2401
5676	23.2577
5680	23.277
5684	23.2946
5688	23.314
5692	23.3316
5696	23.3492
5700	23.3685
5704	23.3861
5708	23.4037
5712	23.423
5716	23.4406
5720	23.46
5724	23.4776
5728	23.4952
5732	23.5128
5736	23.5321
5740	23.5497
5744	23.5673
5748	23.5884
5752	23.6042
5756	23.6236
5760	23.6412
5764	23.6588
5768	23.6781
5772	23.6974
5776	23.715
5780	23.7344
5784	23.752
5788	23.7713
5792	23.7889
5796	23.8083
5800	23.8276
5804	23.8452
5808	23.8628
5812	23.8839
5816	23.9015
5820	23.9191
5824	23.9367
5828	23.956
5832	23.9719
5836	23.9912
5840	24.0106
5844	24.0281
5848	24.0457
5852	24.0668
5856	24.0844
5860	24.102
5864	24.1214
5868	24.139
5872	24.1583
5876	24.1759
5880	24.1935
5884	24.2128
5888	24.2322
5892	24.2498
5896	24.2674
5900	24.2867
5904	24.3061
5908	24.3237
5912	24.343
5916	24.3606
5920	24.3799
5924	24.3975
5928	24.4151
5932	24.4345
5936	24.4521
5940	24.4714
5944	24.489
5948	24.5084
5952	24.5259
5956	24.5453
5960	24.5629
5964	24.5822
5968	24.5981
5972	24.6174
5976	24.635
5980	24.6526
5984	24.6737
5988	24.6913
5992	24.7106
5996	24.7282
6000	24.7458
6004	24.7652
6008	24.7845
6012	24.8004
6016	24.8179
6020	24.8373
6024	24.8549
6028	24.8742
6032	24.8918
6036	24.9094
6040	24.9288
6044	24.9464
6048	24.9657
6052	24.9833
6056	25.0009
6060	25.0185
6064	25.0378
6068	25.0572
6072	25.0748
6076	25.0923
6080	25.1117
6084	25.1293
6088	25.1486
6092	25.1645
6096	25.1856
6100	25.2032
6104	25.2208
6108	25.2383
6112	25.2577
6116	25.277
6120	25.2946
6124	25.3122
6128	25.3316
6132	25.3509
6136	25.3685
6140	25.3861
6144	25.4037
6148	25.423
6152	25.4406
6156	25.4582
6160	25.4776
6164	25.4969
6168	25.5145
6172	25.5321
6176	25.5515
6180	25.569
6184	25.5866
6188	25.6077
6192	25.6253
6196	25.6412
6200	25.6605
6204	25.6799
6208	25.6974
6212	25.715
6216	25.7344
6220	25.752
6224	25.7713
6228	25.7889
6232	25.8065
6236	25.8259
6240	25.8434
6244	25.861
6248	25.8804
6252	25.8997
6256	25.9173
6260	25.9349
6264	25.9525
6268	25.9701
6272	25.9912
6276	26.0088
6280	26.0246
6284	26.044
6288	26.0616
6292	26.0809
6296	26.1003
6300	26.1179
6304	26.1372
6308	26.1548
6312	26.1724
6316	26.1917
6320	26.2093
6324	26.2287
6328	26.248
6332	26.2656
6336	26.285
6340	26.3043
6344	26.3219
6348	26.3395
6352	26.3571
6356	26.3764
6360	26.394
6364	26.4134
6368	26.431
6372	26.4503
6376	26.4697
6380	26.4872
6384	26.5048
6388	26.5242
6392	26.5418
6396	26.5594
6400	26.5787
6404	26.5963
6408	26.6157
6412	26.635
6416	26.6526
6420	26.6719
6424	26.6895
6428	26.7089
6432	26.7247
6436	26.7441
6440	26.7617
6444	26.781
6448	26.7986
6452	26.8179
6456	26.8355
6460	26.8549
6464	26.8725
6468	26.8918
6472	26.9094
6476	26.9288
6480	26.9481
6484	26.9639
6488	26.9833
6492	27.0009
6496	27.0202
6500	27.0378
6504	27.0572
6508	27.0748
6512	27.0923
6516	27.1117
6520	27.131
6524	27.1486
6528	27.168
6532	27.1856
6536	27.2049
6540	27.2225
6544	27.2419
6548	27.2612
6552	27.2788
6556	27.2964
6560	27.3157
6564	27.3333
6568	27.3509
6572	27.3703
6576	27.3896
6580	27.4072
6584	27.4266
6588	27.4442
6592	27.4635
6596	27.4811
6600	27.4987
6604	27.518
6608	27.5356
6612	27.5532
6616	27.5726
6620	27.5901
6624	27.6095
6628	27.6288
6632	27.6464
6636	27.6658
6640	27.6834
6644	27.7027
6648	27.7203
6652	27.7397
6656	27.7573
6660	27.7748
6664	27.7924
6668	27.8118
6672	27.8311
6676	27.8505
6680	27.8663
6684	27.8857
6688	27.9033
6692	27.9226
6696	27.9402
6700	27.9578
6704	27.9771
6708	27.9965
6712	28.0158
6716	28.0334
6720	28.051
6724	28.0704
6728	28.088
6732	28.1055
6736	28.1249
6740	28.1442
6744	28.1618
6748	28.1812
6752	28.2005
6756	28.2181
6760	28.2357
6764	28.2551
6768	28.2726
6772	28.292
6776	28.3096
6780	28.3289
6784	28.3465
6788	28.3659
6792	28.3852
6796	28.4028
6800	28.4222
6804	28.4415
6808	28.4591
6812	28.4767
6816	28.496
6820	28.5136
6824	28.533
6828	28.5506
6832	28.5682
6836	28.5858
6840	28.6051
6844	28.6245
6848	28.642
6852	28.6614
6856	28.679
6860	28.6966
6864	28.7159
6868	28.7335
6872	28.7529
6876	28.7704
6880	28.7898
6884	28.8074
6888	28.8267
6892	28.8443
6896	28.8637
6900	28.8813
6904	28.9006
6908	28.9182
6912	28.9358
6916	28.9551
6920	28.9727
6924	28.9921
6928	29.0114
6932	29.029
6936	29.0466
6940	29.0677
6944	29.0836
6948	29.1029
6952	29.1223
6956	29.1416
6960	29.1592
6964	29.1768
6968	29.1961
6972	29.2137
6976	29.2331
6980	29.2507
6984	29.27
6988	29.2876
6992	29.3069
6996	29.3245
7000	29.3439
7004	29.3632
7008	29.3808
7012	29.4002
7016	29.4178
7020	29.4371
7024	29.4547
7028	29.4741
7032	29.4916
7036	29.511
7040	29.5286
7044	29.5479
7048	29.5655
7052	29.5849
7056	29.6042
7060	29.6218
7064	29.6394
7068	29.6588
7072	29.6781
7076	29.6957
7080	29.7133
7084	29.7326
7088	29.7502
7092	29.7696
7096	29.7872
7100	29.8065
7104	29.8241
7108	29.8417
7112	29.8593
7116	29.8804
7120	29.8997
7124	29.9173
7128	29.9349
7132	29.9543
7136	29.9736
7140	29.9894
7144	30.0088
7148	30.0281
7152	30.0457
7156	30.0651
7160	30.0827
7164	30.1003
7168	30.1196
7172	30.139
7176	30.1566
7180	30.1759
7184	30.1935
7188	30.2146
7192	30.2322
7196	30.2498
7200	30.2674
7204	30.2867
7208	30.3026
7212	30.3237
7216	30.3412
7220	30.3606
7224	30.3799
7228	30.3975
7232	30.4169
7236	30.4362
7240	30.4538
7244	30.4714
7248	30.4908
7252	30.5084
7256	30.5277
7260	30.5453
7264	30.5629
7268	30.5822
7272	30.6016
7276	30.6192
7280	30.6368
7284	30.6561
7288	30.6755
7292	30.6948
7296	30.7106
7300	30.7318
7304	30.7493
7308	30.7687
7312	30.7845
7316	30.8039
7320	30.8232
7324	30.8408
7328	30.8619
7332	30.8795
7336	30.8971
7340	30.9147
7344	30.9358
7348	30.9534
7352	30.9727
7356	30.9903
7360	31.0097
7364	31.0273
7368	31.0466
7372	31.0642
7376	31.0836
7380	31.1029
7384	31.1205
7388	31.1398
7392	31.1574
7396	31.1768
7400	31.1961
7404	31.2137
7408	31.2331
7412	31.2507
7416	31.27
7420	31.2876
7424	31.3069
7428	31.3263
7432	31.3439
7436	31.3615
7440	31.3808
7444	31.4002
7448	31.4178
7452	31.4371
7456	31.4547
7460	31.4741
7464	31.4916
7468	31.511
7472	31.5303
7476	31.5479
7480	31.5673
7484	31.5849
7488	31.6025
7492	31.6218
7496	31.6412
7500	31.6588
7504	31.6781
7508	31.6957
7512	31.715
7516	31.7344
7520	31.752
7524	31.7696
7528	31.7907
7532	31.8083
7536	31.8276
7540	31.8452
7544	31.8646
7548	31.8821
7552	31.9015
7556	31.9208
7560	31.9402
7564	31.9595
7568	31.9771
7572	31.9965
7576	32.0141
7580	32.0317
7584	32.051
7588	32.0704
7592	32.0897
7596	32.1073
7600	32.1266
7604	32.1442
7608	32.1618
7612	32.1829
7616	32.2023
7620	32.2199
7624	32.2375
7628	32.2568
7632	32.2744
7636	32.2938
7640	32.3131
7644	32.3325
7648	32.3518
7652	32.3694
7656	32.387
7660	32.4063
7664	32.4257
7668	32.4433
7672	32.4626
7676	32.482
7680	32.4996
7684	32.5189
7688	32.5365
7692	32.5558
7696	32.5734
7700	32.5928
7704	32.6121
7708	32.6297
7712	32.6491
7716	32.6684
7720	32.686
7724	32.7036
7728	32.723
7732	32.7423
7736	32.7617
7740	32.781
7744	32.8004
7748	32.8197
7752	32.8355
7756	32.8566
7760	32.8742
7764	32.8918
7768	32.9112
7772	32.9288
7776	32.9481
7780	32.9675
7784	32.985
7788	33.0044
7792	33.0237
7796	33.0413
7800	33.0607
7804	33.0783
7808	33.0976
7812	33.1152
7816	33.1346
7820	33.1539
7824	33.1733
7828	33.1926
7832	33.212
7836	33.2296
7840	33.2471
7844	33.2665
7848	33.2858
7852	33.3034
7856	33.321
7860	33.3421
7864	33.3597
7868	33.3773
7872	33.3967
7876	33.416
7880	33.4354
7884	33.4547
7888	33.4723
7892	33.4899
7896	33.5092
7900	33.5286
7904	33.5479
7908	33.5673
7912	33.5866
[truncated: 159 more rows]

## Sheet: S2-0
Pre-conditioning:	,	no	,	% Rel. Humidity
Pre-conditioning:	,	23	,	°C
Pre-conditioning:	,	-	,	Hrs.
Room Conditions:	,	75.6	,	% Rel. Humidity
Room Conditions:	,	23	,	°C
Test Temperature:	,	23	,	°C
Device Number:	,	165
Volume:	,	315000	,	nl
Test Gas:	,	O2
Gas Stream:	,	80	,	cm³/min
Humidity:	,	0	,	% Rel. Humidity
Sample Area:	,	78.4	,	cm²
Comment:	,
GTR:	,	39.2435
Number of Test Values:	,	4063
Evaluation starts on:	,	780.277
Evaluation ends on:	,	902.889
Test Period:	,	16306
Evacuation time:	,
Time Interval:	,	4
time [s]	pressure[hPa]
0	-2.78452
4	-2.77748
8	-2.77573
12	-2.77397
16	-2.77221
20	-2.77045
24	-2.77045
28	-2.76869
32	-2.76693
36	-2.76869
40	-2.76693
44	-2.76693
48	-2.76517
52	-2.76517
56	-2.76517
60	-2.76517
64	-2.76517
68	-2.76517
72	-2.76341
76	-2.76165
80	-2.76165
84	-2.76165
88	-2.76165
92	-2.75989
96	-2.76165
100	-2.75989
104	-2.75989
108	-2.75814
112	-2.75989
116	-2.75814
120	-2.75638
124	-2.75638
128	-2.75462
132	-2.75462
136	-2.75462
140	-2.75286
144	-2.75286
148	-2.74934
152	-2.74934
156	-2.74582
160	-2.7423
164	-2.74055
168	-2.73879
172	-2.73527
176	-2.73175
180	-2.72823
184	-2.72647
188	-2.7212
192	-2.71768
196	-2.7124
200	-2.70888
204	-2.70361
208	-2.69833
212	-2.69129
216	-2.68602
220	-2.67898
224	-2.6737
228	-2.66667
232	-2.65787
236	-2.65084
240	-2.64204
244	-2.635
248	-2.62621
252	-2.61566
256	-2.60862
260	-2.59807
264	-2.58751
268	-2.57696
272	-2.5664
276	-2.55585
280	-2.54354
284	-2.53298
288	-2.52067
292	-2.5066
296	-2.49428
300	-2.48021
304	-2.46614
308	-2.45383
312	-2.43799
316	-2.42392
320	-2.40809
324	-2.39402
328	-2.37819
332	-2.36236
336	-2.34653
340	-2.33069
344	-2.3131
348	-2.29551
352	-2.27792
356	-2.26033
360	-2.24274
364	-2.22339
368	-2.20405
372	-2.1847
376	-2.16711
380	-2.14776
384	-2.12841
388	-2.1073
392	-2.08619
396	-2.06684
400	-2.04398
404	-2.02463
408	-2.00176
412	-1.98241
416	-1.95954
420	-1.93668
424	-1.91381
428	-1.89094
432	-1.86807
436	-1.84521
440	-1.82058
444	-1.79771
448	-1.77309
452	-1.75022
456	-1.72383
460	-1.69921
464	-1.67458
468	-1.64996
472	-1.62357
476	-1.59719
480	-1.57256
484	-1.54442
488	-1.51979
492	-1.4934
496	-1.46878
500	-1.44063
504	-1.41425
508	-1.38434
512	-1.35796
516	-1.33157
520	-1.30343
524	-1.27529
528	-1.24538
532	-1.219
536	-1.18909
540	-1.16095
544	-1.13281
548	-1.1029
552	-1.073
556	-1.04485
560	-1.01495
564	-0.985048
568	-0.953386
572	-0.925242
576	-0.895339
580	-0.863676
584	-0.833773
588	-0.80387
592	-0.772208
596	-0.740545
600	-0.710642
604	-0.677221
608	-0.647318
612	-0.613896
616	-0.583993
620	-0.550572
624	-0.518909
628	-0.487247
632	-0.453826
636	-0.422164
640	-0.390501
644	-0.358839
648	-0.323659
652	-0.291996
656	-0.260334
660	-0.225154
664	-0.191733
668	-0.158311
672	-0.126649
676	-0.0914688
680	-0.0580475
684	-0.0228672
688	0.00879507
692	0.0439754
696	0.0791557
700	0.112577
704	0.145998
708	0.181179
712	0.2146
716	0.24978
720	0.28496
724	0.320141
728	0.353562
732	0.388742
736	0.423923
740	0.457344
744	0.494283
748	0.529464
752	0.564644
756	0.601583
760	0.635004
764	0.671944
768	0.707124
772	0.742304
776	0.779244
780	0.814424
784	0.849604
788	0.884785
792	0.921724
796	0.958663
800	0.993843
804	1.03078
808	1.06772
812	1.1029
816	1.13984
820	1.17678
824	1.21372
828	1.25066
832	1.2876
836	1.3263
840	1.36324
844	1.39842
848	1.43536
852	1.4723
856	1.51099
860	1.54617
864	1.58487
868	1.62181
872	1.66051
876	1.69745
880	1.73439
884	1.77309
888	1.81003
892	1.84697
896	1.88391
900	1.9226
904	1.9613
908	1.99824
912	2.03694
916	2.07564
920	2.11434
924	2.15303
928	2.18997
932	2.22867
936	2.26561
940	2.30607
944	2.34301
948	2.38171
952	2.42216
956	2.4591
960	2.4978
964	2.5365
968	2.57696
972	2.61566
976	2.65259
980	2.69129
984	2.72999
988	2.76869
992	2.80739
996	2.84609
1000	2.88478
1004	2.92348
1008	2.96218
1012	3.00088
1016	3.03958
1020	3.08004
1024	3.11873
1028	3.15919
1032	3.19789
1036	3.23659
1040	3.27704
1044	3.31398
1048	3.3562
1052	3.39314
1056	3.4336
1060	3.47405
1064	3.51275
1068	3.55321
1072	3.59015
1076	3.63061
1080	3.67106
1084	3.70976
1088	3.75022
1092	3.79068
1096	3.82762
1100	3.86807
1104	3.90853
1108	3.94723
1112	3.98769
1116	4.02639
1120	4.06684
1124	4.1073
1128	4.146
1132	4.1847
1136	4.22515
1140	4.26561
1144	4.30607
1148	4.34477
1152	4.38522
1156	4.42568
1160	4.46614
1164	4.50484
1168	4.54529
1172	4.58575
1176	4.62445
1180	4.66491
1184	4.70536
1188	4.74758
1192	4.78628
1196	4.82674
1200	4.86719
1204	4.90765
1208	4.94811
1212	4.98857
1216	5.02726
1220	5.06948
1224	5.10818
1228	5.14864
1232	5.18909
1236	5.22955
1240	5.27001
1244	5.31047
1248	5.35092
1252	5.39138
1256	5.43184
1260	5.4723
1264	5.51451
1268	5.55321
1272	5.59543
1276	5.63588
1280	5.6781
1284	5.71856
1288	5.75726
1292	5.79771
1296	5.83817
1300	5.88039
1304	5.92084
1308	5.9613
1312	6.00176
1316	6.04222
1320	6.08443
1324	6.12489
1328	6.16535
1332	6.20756
1336	6.24626
1340	6.28672
1344	6.32718
1348	6.36939
1352	6.41161
1356	6.45207
1360	6.49252
1364	6.53474
1368	6.57344
1372	6.61566
1376	6.65611
1380	6.69657
1384	6.73879
1388	6.77924
1392	6.8197
1396	6.86016
1400	6.90237
1404	6.94283
1408	6.98329
1412	7.02375
1416	7.06596
1420	7.10642
1424	7.14864
1428	7.18909
1432	7.22955
1436	7.27001
1440	7.31223
1444	7.35268
1448	7.3949
1452	7.43712
1456	7.47581
1460	7.51627
1464	7.55673
1468	7.59719
1472	7.64116
1476	7.67986
1480	7.72032
1484	7.76253
1488	7.80475
1492	7.84521
1496	7.88742
1500	7.92788
1504	7.9701
1508	8.01055
1512	8.05277
1516	8.09323
1520	8.13544
1524	8.17766
1528	8.21988
1532	8.26033
1536	8.30255
1540	8.34477
1544	8.38347
1548	8.42392
1552	8.46614
1556	8.50836
1560	8.54881
1564	8.59103
1568	8.63149
1572	8.6737
1576	8.71416
1580	8.75638
1584	8.79683
1588	8.83905
1592	8.87951
1596	8.92172
1600	8.96218
1604	9.0044
1608	9.04485
1612	9.08883
1616	9.13105
1620	9.1715
1624	9.21372
1628	9.25418
1632	9.29639
1636	9.33861
1640	9.37907
1644	9.42128
1648	9.4635
1652	9.50572
1656	9.54617
1660	9.58839
1664	9.62885
1668	9.67106
1672	9.71328
1676	9.7555
1680	9.79771
1684	9.83817
1688	9.87863
1692	9.9226
1696	9.96306
1700	10.0053
1704	10.0475
1708	10.088
1712	10.1284
1716	10.1706
1720	10.2128
1724	10.2533
1728	10.2938
1732	10.3377
1736	10.3782
1740	10.4204
1744	10.4609
1748	10.5048
1752	10.5453
1756	10.5858
1760	10.628
1764	10.6684
1768	10.7124
1772	10.7529
1776	10.7951
1780	10.8391
1784	10.8795
1788	10.9217
1792	10.9639
1796	11.0044
1800	11.0466
1804	11.0888
1808	11.131
1812	11.1733
1816	11.2137
1820	11.2559
1824	11.2982
1828	11.3404
1832	11.3808
1836	11.423
1840	11.4653
1844	11.5057
1848	11.5479
1852	11.5901
1856	11.6324
1860	11.6746
1864	11.715
1868	11.7573
1872	11.7995
1876	11.8417
1880	11.8821
1884	11.9244
1888	11.9648
1892	12.0088
1896	12.051
1900	12.0915
1904	12.1337
1908	12.1741
1912	12.2164
1916	12.2586
1920	12.3026
1924	12.343
1928	12.3835
1932	12.4274
1936	12.4697
1940	12.5084
1944	12.5523
1948	12.5945
1952	12.635
1956	12.679
1960	12.7212
1964	12.7634
1968	12.8056
1972	12.8478
1976	12.8883
1980	12.9305
1984	12.9727
1988	13.0132
1992	13.0554
1996	13.0976
2000	13.1398
2004	13.1821
2008	13.2243
2012	13.2665
2016	13.3069
2020	13.3492
2024	13.3914
2028	13.4336
2032	13.4776
2036	13.5163
2040	13.5602
2044	13.6025
2048	13.6447
2052	13.6869
2056	13.7291
2060	13.7696
2064	13.8118
2068	13.8558
2072	13.8962
2076	13.9384
2080	13.9807
2084	14.0246
2088	14.0668
2092	14.1073
2096	14.1478
2100	14.1917
2104	14.2322
2108	14.2744
2112	14.3166
2116	14.3588
2120	14.4011
2124	14.4415
2128	14.4837
2132	14.5277
2136	14.5699
2140	14.6121
2144	14.6544
2148	14.6966
2152	14.7388
2156	14.7792
2160	14.8215
2164	14.8637
2168	14.9059
2172	14.9481
2176	14.9921
2180	15.0325
2184	15.0748
2188	15.117
2192	15.1592
2196	15.2014
2200	15.2436
2204	15.2841
2208	15.3281
2212	15.3703
2216	15.4107
2220	15.4529
2224	15.4969
2228	15.5374
2232	15.5796
2236	15.6201
2240	15.664
2244	15.7062
2248	15.7485
2252	15.7907
2256	15.8329
2260	15.8751
2264	15.9156
2268	15.9595
2272	16
2276	16.044
2280	16.0862
2284	16.1266
2288	16.1689
2292	16.2111
2296	16.2533
2300	16.2955
2304	16.3377
2308	16.3799
2312	16.4222
2316	16.4644
2320	16.5066
2324	16.5488
2328	16.591
2332	16.6332
2336	16.6755
2340	16.7177
2344	16.7599
2348	16.8021
2352	16.8426
2356	16.8848
2360	16.927
2364	16.971
2368	17.0132
2372	17.0536
2376	17.0976
2380	17.1381
2384	17.1803
2388	17.2243
2392	17.2665
2396	17.3069
2400	17.3509
2404	17.3931
2408	17.4336
2412	17.4758
2416	17.518
2420	17.5602
2424	17.6025
2428	17.6447
2432	17.6869
2436	17.7309
2440	17.7713
2444	17.8135
2448	17.8558
2452	17.8997
2456	17.9402
2460	17.9824
2464	18.0246
2468	18.0686
2472	18.1091
2476	18.1513
2480	18.1935
2484	18.2357
2488	18.2779
2492	18.3219
2496	18.3641
2500	18.4063
2504	18.4468
2508	18.489
2512	18.533
2516	18.5752
2520	18.6174
2524	18.6596
2528	18.7036
2532	18.7458
2536	18.7863
2540	18.8285
2544	18.8707
2548	18.9147
2552	18.9569
2556	18.9991
2560	19.0396
2564	19.0818
2568	19.1258
2572	19.168
2576	19.2102
2580	19.2507
2584	19.2929
2588	19.3369
2592	19.3791
2596	19.423
2600	19.4635
2604	19.5057
2608	19.5479
2612	19.5901
2616	19.6324
2620	19.6746
2624	19.7168
2628	19.759
2632	19.8012
2636	19.8434
2640	19.8857
2644	19.9296
2648	19.9701
2652	20.0123
2656	20.0545
2660	20.0967
2664	20.139
2668	20.1812
2672	20.2252
2676	20.2674
2680	20.3096
2684	20.3536
2688	20.394
2692	20.4362
2696	20.4802
2700	20.5207
2704	20.5646
2708	20.6069
2712	20.6491
2716	20.6913
2720	20.7335
2724	20.7757
2728	20.8179
2732	20.8602
2736	20.9024
2740	20.9446
2744	20.9868
2748	21.029
2752	21.0712
2756	21.1135
2760	21.1557
2764	21.1979
2768	21.2401
2772	21.2841
2776	21.3263
2780	21.3685
2784	21.4107
2788	21.4529
2792	21.4969
2796	21.5374
2800	21.5796
2804	21.6236
2808	21.664
2812	21.7062
2816	21.7485
2820	21.7924
2824	21.8347
2828	21.8769
2832	21.9173
2836	21.9631
2840	22.0018
2844	22.0457
2848	22.0897
2852	22.1319
2856	22.1724
2860	22.2164
2864	22.2586
2868	22.3008
2872	22.343
2876	22.3852
2880	22.4274
2884	22.4714
2888	22.5119
2892	22.5558
2896	22.5981
2900	22.6385
2904	22.6807
2908	22.7247
2912	22.7669
2916	22.8091
2920	22.8514
2924	22.8936
2928	22.9358
2932	22.9798
2936	23.022
2940	23.0642
2944	23.1064
2948	23.1486
2952	23.1909
2956	23.2331
2960	23.2753
2964	23.3175
2968	23.3615
2972	23.4037
2976	23.4459
2980	23.4864
2984	23.5321
2988	23.5726
2992	23.6148
2996	23.657
3000	23.6992
3004	23.7414
3008	23.7854
3012	23.8276
3016	23.8698
3020	23.912
3024	23.9543
3028	23.9982
3032	24.0405
3036	24.0809
3040	24.1231
3044	24.1671
3048	24.2093
3052	24.2515
3056	24.2938
3060	24.336
3064	24.3799
3068	24.4222
3072	24.4626
3076	24.5048
3080	24.5488
3084	24.591
3088	24.6332
3092	24.6755
3096	24.7177
3100	24.7617
3104	24.8039
3108	24.8443
3112	24.8883
3116	24.9305
3120	24.9745
3124	25.0167
3128	25.0589
3132	25.1011
3136	25.1451
3140	25.1856
3144	25.2296
3148	25.2718
3152	25.314
3156	25.3562
3160	25.3967
3164	25.4389
3168	25.4846
3172	25.5251
3176	25.5673
3180	25.6095
3184	25.6535
3188	25.6957
3192	25.7361
3196	25.7801
3200	25.8206
3204	25.8646
3208	25.9068
3212	25.9507
3216	25.993
3220	26.0352
3224	26.0756
3228	26.1196
3232	26.1601
3236	26.2023
3240	26.2445
3244	26.2867
3248	26.3289
3252	26.3729
3256	26.4151
3260	26.4573
3264	26.4978
3268	26.5418
3272	26.5858
3276	26.628
3280	26.6702
3284	26.7124
3288	26.7546
3292	26.7986
3296	26.8426
3300	26.8848
3304	26.9252
3308	26.9675
3312	27.0079
3316	27.0519
3320	27.0941
3324	27.1363
3328	27.1803
3332	27.2225
3336	27.2647
3340	27.3069
3344	27.3492
3348	27.3914
3352	27.4336
3356	27.4776
3360	27.5198
3364	27.562
3368	27.6042
3372	27.6482
3376	27.6887
3380	27.7326
3384	27.7731
3388	27.8171
3392	27.8593
3396	27.9015
3400	27.9437
3404	27.9859
3408	28.0281
3412	28.0721
3416	28.1161
3420	28.1566
3424	28.1988
3428	28.2427
3432	28.285
3436	28.3254
3440	28.3694
3444	28.4116
3448	28.4538
3452	28.496
3456	28.54
3460	28.5822
3464	28.6227
3468	28.6667
3472	28.7106
3476	28.7511
3480	28.7951
3484	28.8355
3488	28.8777
3492	28.92
3496	28.9657
3500	29.0062
3504	29.0501
3508	29.0923
3512	29.1346
3516	29.1768
3520	29.219
3524	29.2595
3528	29.3034
3532	29.3456
3536	29.3879
3540	29.4318
3544	29.4741
3548	29.5163
3552	29.5585
3556	29.6007
3560	29.6447
3564	29.6869
3568	29.7291
3572	29.7731
3576	29.8153
3580	29.8575
3584	29.8997
3588	29.9402
3592	29.9842
3596	30.0264
3600	30.0686
3604	30.1108
3608	30.153
3612	30.197
3616	30.2392
3620	30.2814
3624	30.3237
3628	30.3659
3632	30.4081
3636	30.4521
3640	30.4943
3644	30.5365
3648	30.5787
3652	30.6209
3656	30.6649
3660	30.7071
3664	30.7493
3668	30.7933
3672	30.8338
3676	30.8777
3680	30.92
3684	30.9622
3688	31.0079
3692	31.0484
3696	31.0923
3700	31.1363
3704	31.1768
3708	31.219
3712	31.2612
3716	31.3052
3720	31.3474
3724	31.3896
3728	31.4318
3732	31.4741
3736	31.5163
3740	31.5602
3744	31.6025
3748	31.6429
3752	31.6869
3756	31.7291
3760	31.7731
3764	31.8135
3768	31.8575
3772	31.8997
3776	31.942
3780	31.9842
3784	32.0264
3788	32.0704
3792	32.1126
3796	32.1548
3800	32.197
3804	32.2392
3808	32.2814
3812	32.3254
3816	32.3676
3820	32.4116
3824	32.4538
3828	32.496
3832	32.5383
3836	32.5805
3840	32.6227
3844	32.6649
3848	32.7089
3852	32.7511
3856	32.7933
3860	32.8373
3864	32.8813
3868	32.9217
3872	32.9639
3876	33.0062
3880	33.0484
3884	33.0923
3888	33.1363
3892	33.1785
3896	33.2225
3900	33.2647
3904	33.3069
3908	33.3492
3912	33.3914
3916	33.4354
3920	33.4776
3924	33.5198
3928	33.562
3932	33.6042
3936	33.6482
3940	33.6904
3944	33.7326
3948	33.7748
3952	33.8206
3956	33.8628
3960	33.9033
3964	33.9472
3968	33.9894
3972	34.0317
3976	34.0739
3980	34.1179
3984	34.1601
3988	34.2023
3992	34.2445
3996	34.2885
4000	34.3307
4004	34.3729
4008	34.4151
4012	34.4573
4016	34.5013
4020	34.5435
4024	34.5858
4028	34.628
4032	34.6719
4036	34.7142
4040	34.7564
4044	34.7986
4048	34.8408
4052	34.8848
4056	34.927
4060	34.9692
4064	35.0132
4068	35.0536
4072	35.0976
4076	35.1398
4080	35.1838
4084	35.226
4088	35.27
4092	35.3122
4096	35.3544
4100	35.3984
4104	35.4389
4108	35.4811
4112	35.5251
4116	35.5673
4120	35.6095
4124	35.6535
4128	35.6957
4132	35.7397
4136	35.7819
4140	35.8259
4144	35.8681
4148	35.912
4152	35.9525
4156	35.9965
4160	36.0387
4164	36.0809
4168	36.1231
4172	36.1671
4176	36.2111
4180	36.2515
4184	36.2938
4188	36.336
4192	36.3799
4196	36.4239
4200	36.4661
4204	36.5084
4208	36.5506
4212	36.5928
4216	36.6368
4220	36.6772
4224	36.7212
4228	36.7634
4232	36.8056
4236	36.8496
4240	36.8918
4244	36.934
4248	36.9763
4252	37.0202
4256	37.0624
4260	37.1047
4264	37.1469
4268	37.1891
4272	37.2331
4276	37.277
4280	37.3175
4284	37.3615
4288	37.4037
4292	37.4477
4296	37.4916
4300	37.5339
4304	37.5761
4308	37.6201
4312	37.6623
4316	37.7027
4320	37.7485
4324	37.7907
4328	37.8329
4332	37.8751
4336	37.9173
4340	37.9595
4344	38.0035
4348	38.0457
4352	38.088
4356	38.1319
4360	38.1741
4364	38.2164
4368	38.2603
4372	38.3026
4376	38.3448
4380	38.387
4384	38.431
4388	38.4732
4392	38.5172
4396	38.5594
4400	38.5998
4404	38.6438
4408	38.686
4412	38.7282
4416	38.7704
4420	38.8127
4424	38.8549
4428	38.8971
4432	38.9411
4436	38.9833
4440	39.0255
4444	39.0677
4448	39.1117
4452	39.1557
4456	39.1961
4460	39.2401
4464	39.2823
4468	39.3245
4472	39.3668
4476	39.4107
4480	39.4529
4484	39.4969
4488	39.5374
4492	39.5831
4496	39.6253
4500	39.6693
4504	39.7098
4508	39.752
4512	39.796
4516	39.8399
4520	39.8821
4524	39.9244
4528	39.9666
4532	40.0088
4536	40.051
4540	40.095
4544	40.1372
4548	40.1794
4552	40.2234
4556	40.2639
4560	40.3078
4564	40.35
4568	40.394
4572	40.4362
4576	40.4785
4580	40.5224
4584	40.5646
4588	40.6086
4592	40.6508
4596	40.6931
4600	40.737
4604	40.7792
4608	40.8215
4612	40.8654
4616	40.9094
4620	40.9516
4624	40.9938
4628	41.0378
4632	41.08
4636	41.1223
4640	41.1662
4644	41.2084
4648	41.2524
4652	41.2946
4656	41.3386
4660	41.3791
4664	41.423
4668	41.4653
4672	41.5075
4676	41.5497
4680	41.5937
4684	41.6359
4688	41.6799
4692	41.7221
4696	41.7643
4700	41.8047
4704	41.8487
4708	41.8909
4712	41.9349
4716	41.9789
4720	42.0211
4724	42.0633
4728	42.1073
4732	42.1495
4736	42.1935
4740	42.2339
4744	42.2779
4748	42.3201
4752	42.3641
4756	42.4081
4760	42.4503
4764	42.4943
4768	42.5365
4772	42.5805
4776	42.6227
4780	42.6649
4784	42.7106
4788	42.7511
4792	42.7951
4796	42.8391
4800	42.8795
4804	42.9217
4808	42.9657
4812	43.0079
4816	43.0519
4820	43.0941
4824	43.1363
4828	43.1768
4832	43.2225
4836	43.2647
4840	43.3069
4844	43.3492
4848	43.3914
4852	43.4354
4856	43.4776
4860	43.5198
4864	43.5638
4868	43.606
4872	43.6482
4876	43.6922
4880	43.7326
4884	43.7766
4888	43.8188
4892	43.861
4896	43.905
4900	43.9472
4904	43.9912
4908	44.0317
4912	44.0756
4916	44.1179
4920	44.1618
4924	44.204
4928	44.248
4932	44.2902
4936	44.3325
4940	44.3747
4944	44.4169
4948	44.4609
4952	44.5031
4956	44.5471
4960	44.5875
4964	44.6315
4968	44.6737
4972	44.7159
4976	44.7581
4980	44.8021
4984	44.8443
4988	44.8883
4992	44.9288
4996	44.9727
5000	45.0167
5004	45.0589
5008	45.0994
5012	45.1416
5016	45.1856
5020	45.2296
5024	45.2718
5028	45.3157
5032	45.358
5036	45.4019
5040	45.4424
5044	45.4864
5048	45.5286
5052	45.5726
5056	45.6148
5060	45.657
5064	45.701
5068	45.7432
5072	45.7872
5076	45.8294
5080	45.8716
5084	45.9156
5088	45.9595
5092	46
5096	46.044
5100	46.0862
5104	46.1302
5108	46.1741
5112	46.2164
5116	46.2586
5120	46.3026
5124	46.3448
5128	46.3887
5132	46.431
5136	46.4714
5140	46.5154
5144	46.5594
5148	46.5998
5152	46.6438
5156	46.686
5160	46.73
5164	46.7722
5168	46.8144
5172	46.8566
5176	46.8989
5180	46.9428
5184	46.9833
5188	47.0273
5192	47.0695
5196	47.1135
5200	47.1557
5204	47.1979
5208	47.2401
5212	47.2823
5216	47.3263
5220	47.3703
5224	47.4107
5228	47.4547
5232	47.4969
5236	47.5409
5240	47.5831
5244	47.6271
5248	47.6693
5252	47.7133
5256	47.7573
5260	47.7977
5264	47.8434
5268	47.8821
5272	47.9261
5276	47.9683
5280	48.0106
5284	48.0545
5288	48.0967
5292	48.139
5296	48.1812
5300	48.2252
5304	48.2674
5308	48.3096
5312	48.3536
5316	48.3958
5320	48.438
5324	48.482
5328	48.5242
5332	48.5682
5336	48.6086
5340	48.6526
5344	48.6948
5348	48.737
5352	48.7792
5356	48.8232
5360	48.8654
5364	48.9094
5368	48.9516
5372	48.9938
5376	49.0378
5380	49.0783
5384	49.1223
5388	49.1645
5392	49.2067
5396	49.2489
5400	49.2929
5404	49.3351
5408	49.3773
5412	49.4195
5416	49.4617
5420	49.5057
5424	49.5479
5428	49.5919
5432	49.6341
5436	49.6781
5440	49.7203
5444	49.7643
5448	49.8065
5452	49.8487
5456	49.8909
5460	49.9349
5464	49.9789
5468	50.0211
5472	50.0633
5476	50.1073
5480	50.1495
5484	50.1935
5488	50.2375
5492	50.2797
5496	50.3254
5500	50.3676
5504	50.4116
5508	50.4556
5512	50.4996
5516	50.54
5520	50.5822
5524	50.6262
5528	50.6684
5532	50.7124
5536	50.7529
5540	50.7968
5544	50.8408
5548	50.883
5552	50.927
5556	50.9675
5560	51.0097
5564	51.0519
5568	51.0959
5572	51.1398
5576	51.1821
5580	51.2243
5584	51.2665
5588	51.3087
5592	51.3527
5596	51.3931
5600	51.4354
5604	51.4793
5608	51.5198
5612	51.5638
5616	51.6077
5620	51.65
5624	51.6939
5628	51.7361
5632	51.7784
5636	51.8206
5640	51.8628
5644	51.9068
5648	51.9472
5652	51.9912
5656	52.0334
5660	52.0756
5664	52.1196
5668	52.1618
5672	52.204
5676	52.248
5680	52.2902
5684	52.3325
5688	52.3747
5692	52.4169
5696	52.4626
5700	52.5031
5704	52.5471
5708	52.5893
5712	52.6315
5716	52.6737
5720	52.7177
5724	52.7581
5728	52.8021
5732	52.8443
5736	52.8883
5740	52.9323
5744	52.9727
5748	53.015
5752	53.0589
5756	53.1011
5760	53.1451
5764	53.1873
5768	53.2296
5772	53.2735
5776	53.3157
5780	53.3597
5784	53.4019
5788	53.4442
5792	53.4881
5796	53.5303
5800	53.5726
5804	53.6165
5808	53.6588
5812	53.701
5816	53.7449
5820	53.7854
5824	53.8294
5828	53.8734
5832	53.9156
5836	53.9578
5840	54.0018
5844	54.044
5848	54.0862
5852	54.1284
5856	54.1706
5860	54.2146
5864	54.2586
5868	54.3008
5872	54.343
5876	54.3852
5880	54.4274
5884	54.4697
5888	54.5136
5892	54.5541
5896	54.5981
5900	54.642
5904	54.6843
5908	54.7282
5912	54.7687
5916	54.8109
5920	54.8531
5924	54.8971
5928	54.9393
5932	54.9815
5936	55.0237
5940	55.066
5944	55.1099
5948	55.1522
5952	55.1944
5956	55.2366
5960	55.2806
5964	55.3228
5968	55.3668
5972	55.409
5976	55.4529
5980	55.4952
5984	55.5391
5988	55.5831
5992	55.6253
5996	55.6675
6000	55.7133
6004	55.7555
6008	55.7995
6012	55.8417
6016	55.8857
6020	55.9279
6024	55.9701
6028	56.0141
6032	56.058
6036	56.0985
6040	56.1407
6044	56.1847
6048	56.2287
6052	56.2709
6056	56.3149
6060	56.3571
6064	56.4011
6068	56.4433
6072	56.4872
6076	56.5295
6080	56.5717
6084	56.6174
6088	56.6596
6092	56.7018
6096	56.7441
6100	56.7863
6104	56.8303
6108	56.8725
6112	56.9164
6116	56.9587
6120	57.0026
6124	57.0449
6128	57.0888
6132	57.131
6136	57.1733
6140	57.2172
6144	57.2595
6148	57.3034
6152	57.3456
6156	57.3896
6160	57.4318
6164	57.4723
6168	57.5163
6172	57.5585
6176	57.6025
6180	57.6464
6184	57.6869
6188	57.7309
6192	57.7731
6196	57.8171
6200	57.8593
6204	57.9015
6208	57.9455
6212	57.9859
6216	58.0299
6220	58.0721
6224	58.1161
6228	58.1566
6232	58.1988
6236	58.2445
6240	58.2867
6244	58.3307
6248	58.3747
6252	58.4186
6256	58.4626
6260	58.5048
6264	58.5488
6268	58.5928
6272	58.635
6276	58.6772
6280	58.7194
6284	58.7652
6288	58.8056
6292	58.8496
6296	58.8936
6300	58.9358
6304	58.9798
6308	59.022
6312	59.0642
6316	59.1064
6320	59.1504
6324	59.1944
6328	59.2366
6332	59.277
6336	59.3228
6340	59.3632
6344	59.4055
6348	59.4512
6352	59.4916
6356	59.5356
6360	59.5814
6364	59.6253
6368	59.6675
6372	59.7098
6376	59.7537
6380	59.796
6384	59.8382
6388	59.8821
6392	59.9244
6396	59.9666
6400	60.0088
6404	60.051
6408	60.0932
6412	60.1372
6416	60.1794
6420	60.2234
6424	60.2656
6428	60.3096
6432	60.3536
6436	60.3958
6440	60.438
6444	60.482
6448	60.5242
6452	60.5664
6456	60.6104
6460	60.6544
6464	60.6948
6468	60.7388
6472	60.7792
6476	60.8232
6480	60.8672
6484	60.9129
6488	60.9569
6492	61.0009
6496	61.0431
6500	61.0853
6504	61.1293
6508	61.1697
6512	61.212
6516	61.2559
6520	61.2982
6524	61.3421
6528	61.3861
6532	61.4301
6536	61.4723
6540	61.5145
6544	61.5585
6548	61.6025
6552	61.6447
6556	61.6869
6560	61.7291
6564	61.7713
6568	61.8135
6572	61.8558
6576	61.898
6580	61.9402
6584	61.9842
6588	62.0281
6592	62.0686
6596	62.1126
6600	62.1548
6604	62.197
6608	62.241
6612	62.2832
6616	62.3254
6620	62.3676
6624	62.4116
6628	62.4521
6632	62.496
6636	62.54
6640	62.584
6644	62.628
6648	62.6719
6652	62.7142
6656	62.7564
6660	62.7986
6664	62.8408
6668	62.8848
6672	62.927
6676	62.971
6680	63.015
6684	63.0572
6688	63.1011
6692	63.1434
6696	63.1856
6700	63.2296
6704	63.2718
6708	63.314
6712	63.358
6716	63.3984
6720	63.4424
6724	63.4846
6728	63.5286
6732	63.5708
6736	63.613
6740	63.6552
6744	63.6974
6748	63.7397
6752	63.7836
6756	63.8276
6760	63.8716
6764	63.9156
6768	63.9578
6772	64.0018
6776	64.044
6780	64.088
6784	64.1302
6788	64.1741
6792	64.2146
6796	64.2568
6800	64.3008
6804	64.343
6808	64.387
6812	64.4292
6816	64.4714
6820	64.5154
6824	64.5594
6828	64.6033
6832	64.6456
6836	64.6895
6840	64.73
6844	64.7722
6848	64.8162
6852	64.8584
6856	64.8989
6860	64.9428
6864	64.9868
6868	65.029
6872	65.0712
6876	65.1152
6880	65.1574
6884	65.1996
6888	65.2419
6892	65.2841
6896	65.3263
6900	65.3703
6904	65.4142
6908	65.4547
6912	65.4969
6916	65.5391
6920	65.5831
6924	65.6253
6928	65.6675
6932	65.7098
6936	65.7537
6940	65.796
6944	65.8382
6948	65.8821
6952	65.9261
6956	65.9666
6960	66.0106
6964	66.0528
6968	66.095
6972	66.1354
6976	66.1812
6980	66.2234
6984	66.2674
6988	66.3096
6992	66.3518
6996	66.3958
7000	66.4398
7004	66.4837
7008	66.5259
7012	66.5682
7016	66.6104
7020	66.6508
7024	66.6948
7028	66.737
7032	66.7792
7036	66.8215
7040	66.8654
7044	66.9059
7048	66.9499
7052	66.9938
7056	67.0361
7060	67.08
7064	67.1223
7068	67.1662
7072	67.2102
7076	67.2524
7080	67.2964
7084	67.3386
7088	67.3808
7092	67.4248
7096	67.4688
7100	67.5092
7104	67.5532
7108	67.5954
7112	67.6376
7116	67.6799
7120	67.7221
7124	67.7661
7128	67.8083
7132	67.8505
7136	67.8927
7140	67.9367
7144	67.9789
7148	68.0229
7152	68.0633
7156	68.1073
7160	68.1495
7164	68.1917
7168	68.2339
7172	68.2762
7176	68.3201
7180	68.3624
7184	68.4046
7188	68.445
7192	68.489
7196	68.5312
7200	68.5734
7204	68.6157
7208	68.6579
7212	68.7001
7216	68.7441
7220	68.7863
7224	68.8285
7228	68.8725
7232	68.9164
7236	68.9587
7240	69.0009
7244	69.0449
7248	69.0871
7252	69.131
7256	69.1715
7260	69.2155
7264	69.2577
7268	69.2999
7272	69.3439
7276	69.3861
7280	69.4301
7284	69.4723
7288	69.518
7292	69.562
7296	69.606
7300	69.6482
7304	69.6887
7308	69.7344
7312	69.7766
7316	69.8206
7320	69.8646
7324	69.9085
7328	69.9507
7332	69.9947
7336	70.0369
7340	70.0792
7344	70.1231
7348	70.1636
7352	70.2058
7356	70.2498
7360	70.292
7364	70.3342
7368	70.3782
7372	70.4204
7376	70.4626
7380	70.5048
7384	70.5471
7388	70.5893
7392	70.6315
7396	70.6737
7400	70.7159
7404	70.7581
7408	70.8004
7412	70.8443
7416	70.8865
7420	70.9288
7424	70.971
7428	71.015
7432	71.0589
7436	71.0994
7440	71.1434
7444	71.1838
7448	71.2278
7452	71.27
7456	71.3122
7460	71.3562
7464	71.4002
7468	71.4442
7472	71.4881
7476	71.5303
7480	71.5726
7484	71.6148
7488	71.657
7492	71.6992
7496	71.7414
7500	71.7854
7504	71.8259
7508	71.8681
7512	71.912
7516	71.956
7520	72
7524	72.0422
7528	72.0844
7532	72.1284
7536	72.1689
7540	72.2146
7544	72.2586
7548	72.3008
7552	72.343
7556	72.3852
7560	72.4292
7564	72.4714
7568	72.5154
7572	72.5594
7576	72.5998
7580	72.6438
7584	72.686
7588	72.7282
7592	72.7687
7596	72.8127
7600	72.8549
7604	72.8989
7608	72.9411
7612	72.9833
7616	73.0237
7620	73.0695
7624	73.1082
7628	73.1522
7632	73.1944
7636	73.2366
7640	73.2788
7644	73.321
7648	73.3632
7652	73.4072
7656	73.4494
7660	73.4916
7664	73.5339
7668	73.5778
7672	73.6201
7676	73.6623
7680	73.7045
7684	73.7467
7688	73.7889
7692	73.8311
7696	73.8734
7700	73.9156
7704	73.9578
7708	74
7712	74.044
7716	74.0862
7720	74.1266
7724	74.1706
7728	74.2146
7732	74.2551
7736	74.2973
7740	74.3395
7744	74.3817
7748	74.4257
7752	74.4661
7756	74.5084
7760	74.5523
7764	74.5945
7768	74.6368
7772	74.679
7776	74.723
7780	74.7652
7784	74.8056
7788	74.8496
7792	74.8918
7796	74.9358
7800	74.978
7804	75.0237
7808	75.0677
7812	75.1135
7816	75.1539
7820	75.1979
7824	75.2401
7828	75.2823
7832	75.3245
7836	75.3685
7840	75.4107
7844	75.4547
7848	75.4969
7852	75.5409
7856	75.5831
7860	75.6271
7864	75.6711
7868	75.7133
7872	75.7555
7876	75.7995
7880	75.8434
7884	75.8874
7888	75.9279
7892	75.9719
7896	76.0158
7900	76.058
7904	76.1003
7908	76.1442
7912	76.1865
[truncated: 2,084 more rows]

## Sheet: S2-C
Pre-conditioning:	,	no	,	% Rel. Humidity
Pre-conditioning:	,	23	,	°C
Pre-conditioning:	,	-	,	Hrs.
Room Conditions:	,	75.6	,	% Rel. Humidity
Room Conditions:	,	23	,	°C
Test Temperature:	,	23	,	°C
Device Number:	,	165
Volume:	,	315000	,	nl
Test Gas:	,	O2
Gas Stream:	,	80	,	cm³/min
Humidity:	,	0	,	% Rel. Humidity
Sample Area:	,	78.4	,	cm²
Comment:	,
GTR:	,	16.9666
Number of Test Values:	,	2488
Evaluation starts on:	,	634.822
Evaluation ends on:	,	663.467
Test Period:	,	20224
Evacuation time:	,
Time Interval:	,	8
time [s]	pressure[hPa]
0	-2.47318
8	-2.44151
16	-2.42216
24	-2.40809
32	-2.39226
40	-2.37643
48	-2.35884
56	-2.34301
64	-2.32366
72	-2.30431
80	-2.28496
88	-2.26385
96	-2.2445
104	-2.22339
112	-2.20229
120	-2.18118
128	-2.15831
136	-2.1372
144	-2.11434
152	-2.09147
160	-2.0686
168	-2.04573
176	-2.02111
184	-1.99648
192	-1.97361
200	-1.94899
208	-1.92436
216	-1.89974
224	-1.87511
232	-1.84697
240	-1.82234
248	-1.79771
256	-1.77133
264	-1.7467
272	-1.71856
280	-1.69393
288	-1.66755
296	-1.64116
304	-1.61302
312	-1.58663
320	-1.56025
328	-1.5321
336	-1.50396
344	-1.47933
352	-1.45119
360	-1.42304
368	-1.3949
376	-1.36851
384	-1.33861
392	-1.31223
400	-1.28408
408	-1.25418
416	-1.22603
424	-1.19613
432	-1.16799
440	-1.13808
448	-1.10994
456	-1.07828
464	-1.05013
472	-1.02199
480	-0.993843
488	-0.96394
496	-0.932278
504	-0.902375
512	-0.870712
520	-0.842568
528	-0.812665
536	-0.781003
544	-0.751099
552	-0.721196
560	-0.689534
568	-0.659631
576	-0.627968
584	-0.598065
592	-0.568162
600	-0.538259
608	-0.506596
616	-0.474934
624	-0.445031
632	-0.413369
640	-0.381706
648	-0.351803
656	-0.320141
664	-0.286719
672	-0.256816
680	-0.225154
688	-0.193492
696	-0.16007
704	-0.128408
712	-0.0967458
720	-0.0650836
728	-0.0334213
736	0
744	0.0299033
752	0.0633245
760	0.0949868
768	0.126649
776	0.158311
784	0.191733
792	0.223395
800	0.256816
808	0.288478
816	0.3219
824	0.353562
832	0.386983
840	0.418646
848	0.452067
856	0.485488
864	0.51715
872	0.548813
880	0.582234
888	0.615655
896	0.649077
904	0.682498
912	0.715919
920	0.747581
928	0.782762
936	0.816183
944	0.849604
952	0.883026
960	0.914688
968	0.949868
976	0.983289
984	1.01671
992	1.05013
1000	1.08355
1008	1.11697
1016	1.1504
1024	1.18206
1032	1.21724
1040	1.25242
1048	1.28584
1056	1.31926
1064	1.35444
1072	1.38786
1080	1.42128
1088	1.45471
1096	1.48813
1104	1.52331
1112	1.55673
1120	1.59015
1128	1.62357
1136	1.65875
1144	1.69393
1152	1.72911
1160	1.76253
1168	1.7942
1176	1.83113
1184	1.86456
1192	1.89798
1200	1.9314
1208	1.96658
1216	2.00176
1224	2.03694
1232	2.07036
1240	2.10554
1248	2.13896
1256	2.17414
1264	2.20756
1272	2.2445
1280	2.27792
1288	2.3131
1296	2.34828
1304	2.38171
1312	2.41689
1320	2.45207
1328	2.48725
1336	2.52067
1344	2.55585
1352	2.59103
1360	2.62621
1368	2.66139
1376	2.69481
1384	2.72999
1392	2.76517
1400	2.80035
1408	2.83377
1416	2.86895
1424	2.90413
1432	2.93931
1440	2.97449
1448	3.00967
1456	3.04485
1464	3.08004
1472	3.11522
1480	3.1504
1488	3.18558
1496	3.22076
1504	3.25594
1512	3.28936
1520	3.32454
1528	3.35972
1536	3.39666
1544	3.43184
1552	3.46526
1560	3.50044
1568	3.53562
1576	3.5708
1584	3.60598
1592	3.6394
1600	3.67634
1608	3.71152
1616	3.7467
1624	3.78188
1632	3.8153
1640	3.85048
1648	3.88566
1656	3.92084
1664	3.95427
1672	3.98945
1680	4.02463
1688	4.05981
1696	4.09499
1704	4.13017
1712	4.16535
1720	4.20053
1728	4.23571
1736	4.27265
1744	4.30607
1752	4.34301
1760	4.37643
1768	4.41161
1776	4.44855
1784	4.48197
1792	4.51715
1800	4.55233
1808	4.58751
1816	4.62269
1824	4.65787
1832	4.69129
1840	4.72647
1848	4.76165
1856	4.79683
1864	4.83201
1872	4.86719
1880	4.90237
1888	4.93755
1896	4.97098
1904	5.00792
1912	5.0431
1920	5.07652
1928	5.1117
1936	5.14688
1944	5.18206
1952	5.21724
1960	5.25242
1968	5.2876
1976	5.32278
1984	5.35796
1992	5.39138
2000	5.42656
2008	5.4635
2016	5.49692
2024	5.53034
2032	5.56728
2040	5.60246
2048	5.63588
2056	5.67106
2064	5.70624
2072	5.74142
2080	5.77661
2088	5.81179
2096	5.84697
2104	5.88039
2112	5.91557
2120	5.95075
2128	5.98417
2136	6.01935
2144	6.05277
2152	6.08795
2160	6.12313
2168	6.15831
2176	6.19173
2184	6.22691
2192	6.26385
2200	6.29727
2208	6.33245
2216	6.36763
2224	6.40281
2232	6.43624
2240	6.47142
2248	6.5066
2256	6.54002
2264	6.5752
2272	6.60862
2280	6.6438
2288	6.67898
2296	6.71416
2304	6.74758
2312	6.78276
2320	6.81794
2328	6.85312
2336	6.8883
2344	6.92172
2352	6.9569
2360	6.99033
2368	7.02726
2376	7.06069
2384	7.09587
2392	7.12929
2400	7.16271
2408	7.19789
2416	7.23307
2424	7.26825
2432	7.30167
2440	7.33685
2448	7.37203
2456	7.40545
2464	7.43887
2472	7.47581
2480	7.50923
2488	7.54442
2496	7.57784
2504	7.61302
2512	7.6482
2520	7.68162
2528	7.7168
2536	7.75198
2544	7.7854
2552	7.82058
2560	7.854
2568	7.88918
2576	7.92436
2584	7.95778
2592	7.9912
2600	8.02639
2608	8.06157
2616	8.09675
2624	8.13017
2632	8.16535
2640	8.19877
2648	8.23395
2656	8.26913
2664	8.30255
2672	8.33597
2680	8.37115
2688	8.40457
2696	8.43975
2704	8.47493
2712	8.50836
2720	8.54178
2728	8.57696
2736	8.61214
2744	8.6438
2752	8.67898
2760	8.71416
2768	8.74758
2776	8.78276
2784	8.81618
2792	8.8496
2800	8.88478
2808	8.91821
2816	8.95163
2824	8.98681
2832	9.02023
2840	9.05365
2848	9.08883
2856	9.12225
2864	9.15743
2872	9.19085
2880	9.22603
2888	9.26121
2896	9.29464
2904	9.32806
2912	9.36148
2920	9.39666
2928	9.43008
2936	9.4635
2944	9.49692
2952	9.5321
2960	9.56552
2968	9.6007
2976	9.63412
2984	9.66579
2992	9.70097
3000	9.73439
3008	9.76781
3016	9.80123
3024	9.83465
3032	9.86983
3040	9.9015
3048	9.93668
3056	9.9701
3064	10.0035
3072	10.0369
3080	10.0704
3088	10.1055
3096	10.139
3104	10.1724
3112	10.2058
3120	10.2392
3128	10.2726
3136	10.3078
3144	10.3412
3152	10.3747
3160	10.4063
3168	10.4415
3176	10.4732
3184	10.5084
3192	10.54
3200	10.5752
3208	10.6086
3216	10.642
3224	10.6755
3232	10.7071
3240	10.7423
3248	10.7757
3256	10.8091
3264	10.8426
3272	10.8742
3280	10.9094
3288	10.9428
3296	10.9745
3304	11.0097
3312	11.0431
3320	11.0748
3328	11.1099
3336	11.1434
3344	11.1768
3352	11.2102
3360	11.2436
3368	11.277
3376	11.3105
3384	11.3439
3392	11.3755
3400	11.409
3408	11.4424
3416	11.4741
3424	11.5057
3432	11.5391
3440	11.5726
3448	11.606
3456	11.6394
3464	11.6728
3472	11.7062
3480	11.7379
3488	11.7713
3496	11.8047
3504	11.8382
3512	11.8716
3520	11.905
3528	11.9384
3536	11.9701
3544	12.0035
3552	12.0352
3560	12.0686
3568	12.102
3576	12.1372
3584	12.1706
3592	12.2023
3600	12.2357
3608	12.2691
3616	12.3026
3624	12.336
3632	12.3694
3640	12.4011
3648	12.4345
3656	12.4679
3664	12.5013
3672	12.5347
3680	12.5682
3688	12.5998
3696	12.6332
3704	12.6684
3712	12.7001
3720	12.7335
3728	12.7669
3736	12.8004
3744	12.832
3752	12.8654
3760	12.8989
3768	12.9323
3776	12.9657
3784	12.9974
3792	13.0308
3800	13.0642
3808	13.0976
3816	13.1293
3824	13.1627
3832	13.1979
3840	13.2296
3848	13.2612
3856	13.2946
3864	13.3281
3872	13.3615
3880	13.3949
3888	13.4283
3896	13.4617
3904	13.4952
3912	13.5268
3920	13.5585
3928	13.5919
3936	13.6253
3944	13.6588
3952	13.6922
3960	13.7238
3968	13.7573
3976	13.7907
3984	13.8241
3992	13.8558
4000	13.8892
4008	13.9226
4016	13.956
4024	13.9877
4032	14.0211
4040	14.0545
4048	14.088
4056	14.1214
4064	14.153
4072	14.1865
4080	14.2199
4088	14.2515
4096	14.285
4104	14.3184
4112	14.3518
4120	14.3852
4128	14.4186
4136	14.4503
4144	14.4837
4152	14.5189
4160	14.5523
4168	14.584
4176	14.6174
4184	14.6508
4192	14.6843
4200	14.7177
4208	14.7493
4216	14.7845
4224	14.8179
4232	14.8514
4240	14.8848
4248	14.9164
4256	14.9499
4264	14.985
4272	15.0167
4280	15.0501
4288	15.0836
4296	15.1152
4304	15.1504
4312	15.1838
4320	15.2172
4328	15.2507
4336	15.2841
4344	15.3175
4352	15.3509
4360	15.3843
4368	15.4178
4376	15.4512
4384	15.4846
4392	15.518
4400	15.5515
4408	15.5849
4416	15.6183
4424	15.65
4432	15.6834
4440	15.7168
4448	15.7502
4456	15.7836
4464	15.8153
4472	15.8487
4480	15.8821
4488	15.9173
4496	15.9507
4504	15.9842
4512	16.0158
4520	16.0493
4528	16.0827
4536	16.1143
4544	16.1495
4552	16.1829
4560	16.2164
4568	16.2498
4576	16.2814
4584	16.3149
4592	16.3483
4600	16.3817
4608	16.4151
4616	16.4468
4624	16.4802
4632	16.5136
4640	16.5471
4648	16.5805
4656	16.6139
4664	16.6473
4672	16.679
4680	16.7142
4688	16.7476
4696	16.7792
4704	16.8127
4712	16.8461
4720	16.8795
4728	16.9112
4736	16.9464
4744	16.978
4752	17.0114
4760	17.0431
4768	17.0765
4776	17.1099
4784	17.1434
4792	17.1768
4800	17.2102
4808	17.2419
4816	17.2753
4824	17.3087
4832	17.3421
4840	17.3738
4848	17.4072
4856	17.4406
4864	17.4758
4872	17.5092
4880	17.5409
4888	17.5743
4896	17.606
4904	17.6394
4912	17.6711
4920	17.7062
4928	17.7397
4936	17.7713
4944	17.8047
4952	17.8364
4960	17.8698
4968	17.9015
4976	17.9349
4984	17.9683
4992	18.0018
5000	18.0334
5008	18.0668
5016	18.1003
5024	18.1319
5032	18.1671
5040	18.1988
5048	18.2322
5056	18.2656
5064	18.2973
5072	18.3307
5080	18.3624
5088	18.3958
5096	18.4274
5104	18.4609
5112	18.4925
5120	18.5259
5128	18.5594
5136	18.5928
5144	18.6262
5152	18.6596
5160	18.6913
5168	18.7247
5176	18.7581
5184	18.7916
5192	18.825
5200	18.8584
5208	18.8918
5216	18.9235
5224	18.9569
5232	18.9903
5240	19.0237
5248	19.0554
5256	19.0888
5264	19.1223
5272	19.1574
5280	19.1891
5288	19.2225
5296	19.2577
5304	19.2894
5312	19.3228
5320	19.358
5328	19.3914
5336	19.4213
5344	19.4565
5352	19.4881
5360	19.5215
5368	19.555
5376	19.5866
5384	19.6201
5392	19.6535
5400	19.6887
5408	19.7203
5416	19.7537
5424	19.7872
5432	19.8206
5440	19.854
5448	19.8857
5456	19.9191
5464	19.9525
5472	19.9859
5480	20.0193
5488	20.0528
5496	20.0862
5504	20.1196
5512	20.153
5520	20.1847
5528	20.2181
5536	20.2533
5544	20.2867
5552	20.3201
5560	20.3536
5568	20.387
5576	20.4204
5584	20.4538
5592	20.4872
5600	20.5207
5608	20.5541
5616	20.5875
5624	20.6192
5632	20.6526
5640	20.686
5648	20.7177
5656	20.7529
5664	20.7863
5672	20.8197
5680	20.8531
5688	20.8865
5696	20.92
5704	20.9534
5712	20.9868
5720	21.0202
5728	21.0536
5736	21.0871
5744	21.1205
5752	21.1539
5760	21.1873
5768	21.2208
5776	21.2524
5784	21.2876
5792	21.321
5800	21.3544
5808	21.3861
5816	21.4213
5824	21.4547
5832	21.4881
5840	21.5198
5848	21.5532
5856	21.5884
5864	21.6201
5872	21.6535
5880	21.6869
5888	21.7203
5896	21.7537
5904	21.7872
5912	21.8206
5920	21.854
5928	21.8857
5936	21.9191
5944	21.9525
5952	21.9859
5960	22.0193
5968	22.0545
5976	22.0862
5984	22.1196
5992	22.153
6000	22.1865
6008	22.2199
6016	22.2533
6024	22.2867
6032	22.3184
6040	22.3536
6048	22.3852
6056	22.4186
6064	22.4521
6072	22.4855
6080	22.5189
6088	22.5523
6096	22.5858
6104	22.6192
6112	22.6526
6120	22.686
6128	22.7194
6136	22.7529
6144	22.7845
6152	22.8179
6160	22.8514
6168	22.8848
6176	22.9182
6184	22.9499
6192	22.9833
6200	23.0167
6208	23.0501
6216	23.0836
6224	23.117
6232	23.1504
6240	23.1838
6248	23.2172
6256	23.2489
6264	23.2823
6272	23.3157
6280	23.3492
6288	23.3826
6296	23.416
6304	23.4477
6312	23.4811
6320	23.5145
6328	23.5479
6336	23.5831
6344	23.613
6352	23.6464
6360	23.6799
6368	23.7133
6376	23.7467
6384	23.7801
6392	23.8135
6400	23.847
6408	23.8804
6416	23.9138
6424	23.9472
6432	23.9807
6440	24.0141
6448	24.0475
6456	24.0809
6464	24.1126
6472	24.146
6480	24.1794
6488	24.2146
6496	24.248
6504	24.2814
6512	24.3131
6520	24.3483
6528	24.3817
6536	24.4151
6544	24.4468
6552	24.4802
6560	24.5154
6568	24.5488
6576	24.5822
6584	24.6174
6592	24.6508
6600	24.6843
6608	24.7177
6616	24.7511
6624	24.7845
6632	24.8179
6640	24.8514
6648	24.883
6656	24.9182
6664	24.9516
6672	24.985
6680	25.0202
6688	25.0519
6696	25.0871
6704	25.1187
6712	25.1522
6720	25.1873
6728	25.2208
6736	25.2542
6744	25.2894
6752	25.3228
6760	25.3562
6768	25.3896
6776	25.423
6784	25.4565
6792	25.4899
6800	25.5233
6808	25.5567
6816	25.5919
6824	25.6218
6832	25.657
6840	25.6904
6848	25.7221
6856	25.7555
6864	25.7889
6872	25.8241
6880	25.8575
6888	25.8927
6896	25.9261
6904	25.9578
6912	25.993
6920	26.0264
6928	26.058
6936	26.0932
6944	26.1266
6952	26.1601
6960	26.1935
6968	26.2269
6976	26.2603
6984	26.2955
6992	26.3289
7000	26.3624
7008	26.3958
7016	26.4292
7024	26.4626
7032	26.496
7040	26.5295
7048	26.5629
7056	26.5963
7064	26.628
7072	26.6631
7080	26.6948
7088	26.7282
7096	26.7634
7104	26.7968
7112	26.8303
7120	26.8637
7128	26.8971
7136	26.9305
7144	26.9639
7152	26.9991
7160	27.0343
7168	27.0695
7176	27.1029
7184	27.1381
7192	27.1715
7200	27.2049
7208	27.2383
7216	27.2718
7224	27.3052
7232	27.3386
7240	27.3738
7248	27.4072
7256	27.4389
7264	27.4741
7272	27.5075
7280	27.5391
7288	27.5743
7296	27.6077
7304	27.6394
7312	27.6746
7320	27.708
7328	27.7397
7336	27.7731
7344	27.8083
7352	27.8399
7360	27.8734
7368	27.9085
7376	27.9402
7384	27.9754
7392	28.007
7400	28.0405
7408	28.0739
7416	28.1055
7424	28.139
7432	28.1741
7440	28.2058
7448	28.2392
7456	28.2726
7464	28.3043
7472	28.3395
7480	28.3712
7488	28.4063
7496	28.438
7504	28.4714
7512	28.5048
7520	28.5383
7528	28.5717
7536	28.6069
7544	28.6403
7552	28.6737
7560	28.7071
7568	28.7405
7576	28.774
7584	28.8056
7592	28.8408
7600	28.8742
7608	28.9077
7616	28.9428
7624	28.9745
7632	29.0079
7640	29.0413
7648	29.0765
7656	29.1099
7664	29.1434
7672	29.1768
7680	29.2102
7688	29.2436
7696	29.2788
7704	29.3122
7712	29.3456
7720	29.3773
7728	29.4125
7736	29.4459
7744	29.4793
7752	29.5128
7760	29.5462
7768	29.5778
7776	29.6113
7784	29.6447
7792	29.6781
7800	29.7133
7808	29.7467
7816	29.7801
7824	29.8153
7832	29.8505
7840	29.8821
7848	29.9156
7856	29.9507
7864	29.9824
7872	30.0158
7880	30.051
7888	30.0827
7896	30.1179
7904	30.1513
7912	30.1847
7920	30.2181
7928	30.2515
7936	30.285
7944	30.3201
7952	30.3536
7960	30.387
7968	30.4204
7976	30.4538
7984	30.4872
7992	30.5189
8000	30.5558
8008	30.5893
8016	30.6227
8024	30.6561
8032	30.6913
8040	30.7247
8048	30.7581
8056	30.7916
8064	30.825
8072	30.8584
8080	30.8918
8088	30.927
8096	30.9622
8104	30.9938
8112	31.029
8120	31.0607
8128	31.0959
8136	31.1293
8144	31.1627
8152	31.1961
8160	31.2296
8168	31.263
8176	31.2964
8184	31.3316
8192	31.365
8200	31.3984
8208	31.4318
8216	31.467
8224	31.5004
8232	31.5339
8240	31.569
8248	31.6007
8256	31.6341
8264	31.6693
8272	31.7027
8280	31.7361
8288	31.7696
8296	31.803
8304	31.8364
8312	31.8716
8320	31.905
8328	31.9384
8336	31.9719
8344	32.007
8352	32.0387
8360	32.0739
8368	32.1091
8376	32.1425
8384	32.1759
8392	32.2111
8400	32.2445
8408	32.2779
8416	32.3131
8424	32.3465
8432	32.3799
8440	32.4134
8448	32.4485
8456	32.4837
8464	32.5189
8472	32.5523
8480	32.5875
8488	32.6209
8496	32.6544
8504	32.6878
8512	32.723
8520	32.7564
8528	32.7916
8536	32.825
8544	32.8584
8552	32.8936
8560	32.927
8568	32.9604
8576	32.9938
8584	33.029
8592	33.0624
8600	33.0976
8608	33.131
8616	33.1645
8624	33.1996
8632	33.2331
8640	33.2665
8648	33.3017
8656	33.3351
8664	33.3685
8672	33.4055
8680	33.4371
8688	33.4723
8696	33.5075
8704	33.5409
8712	33.5743
8720	33.6095
8728	33.6429
8736	33.6781
8744	33.7115
8752	33.7449
8760	33.7801
8768	33.8153
8776	33.8487
8784	33.8839
8792	33.9173
8800	33.9507
8808	33.9859
8816	34.0193
8824	34.0545
8832	34.088
8840	34.1214
8848	34.1566
8856	34.19
8864	34.2252
8872	34.2603
8880	34.2938
8888	34.3289
8896	34.3624
8904	34.3975
8912	34.431
8920	34.4661
8928	34.4996
8936	34.5347
8944	34.5682
8952	34.6033
8960	34.6368
8968	34.6702
8976	34.7054
8984	34.7405
8992	34.774
9000	34.8091
9008	34.8426
9016	34.8777
9024	34.9112
9032	34.9464
9040	34.9815
9048	35.015
9056	35.0484
9064	35.0836
9072	35.117
9080	35.1522
9088	35.1856
9096	35.2208
9104	35.2542
9112	35.2894
9120	35.3228
9128	35.358
9136	35.3914
9144	35.4283
9152	35.4617
9160	35.4969
9168	35.5303
9176	35.5638
9184	35.5989
9192	35.6324
9200	35.6658
9208	35.701
9216	35.7361
9224	35.7696
9232	35.8047
9240	35.8399
9248	35.8734
9256	35.9068
9264	35.942
9272	35.9771
9280	36.0106
9288	36.044
9296	36.0809
9304	36.1143
9312	36.1495
9320	36.1847
9328	36.2181
9336	36.2533
9344	36.2885
9352	36.3219
9360	36.3571
9368	36.3923
9376	36.4257
9384	36.4609
9392	36.496
9400	36.5295
9408	36.5629
9416	36.5998
9424	36.6332
9432	36.6667
9440	36.7018
9448	36.737
9456	36.7722
9464	36.8056
9472	36.8408
9480	36.8742
9488	36.9094
9496	36.9428
9504	36.978
9512	37.0132
9520	37.0466
9528	37.0818
9536	37.117
9544	37.1504
9552	37.1856
9560	37.2208
9568	37.2542
9576	37.2876
9584	37.3228
9592	37.358
9600	37.3914
9608	37.4266
9616	37.4617
9624	37.4969
9632	37.5303
9640	37.5655
9648	37.6007
9656	37.6341
9664	37.6693
9672	37.7027
9680	37.7379
9688	37.7713
9696	37.8083
9704	37.8417
9712	37.8769
9720	37.912
9728	37.9472
9736	37.9824
9744	38.0158
9752	38.051
9760	38.0862
9768	38.1196
9776	38.153
9784	38.1882
9792	38.2234
9800	38.2568
9808	38.2902
9816	38.3254
9824	38.3606
9832	38.3958
9840	38.4292
9848	38.4644
9856	38.4978
9864	38.533
9872	38.5682
9880	38.6016
9888	38.6368
9896	38.6719
9904	38.7071
9912	38.7423
9920	38.774
9928	38.8091
9936	38.8443
9944	38.8777
9952	38.9129
9960	38.9481
9968	38.9833
9976	39.0167
9984	39.0519
9992	39.0871
10000	39.1223
10008	39.1574
10016	39.1926
10024	39.226
10032	39.2612
10040	39.2964
10048	39.3316
10056	39.3668
10064	39.4002
10072	39.4354
10080	39.4705
10088	39.504
10096	39.5391
10104	39.5761
10112	39.6095
10120	39.6464
10128	39.6799
10136	39.715
10144	39.7485
10152	39.7836
10160	39.8188
10168	39.854
10176	39.8892
10184	39.9244
10192	39.9595
10200	39.9947
10208	40.0281
10216	40.0651
10224	40.0985
10232	40.1337
10240	40.1689
10248	40.204
10256	40.241
10264	40.2744
10272	40.3096
10280	40.3448
10288	40.3799
10296	40.4151
10304	40.4503
10312	40.4855
10320	40.5207
10328	40.5541
10336	40.5893
10344	40.6245
10352	40.6596
10360	40.6948
10368	40.73
10376	40.7634
10384	40.8004
10392	40.8338
10400	40.869
10408	40.9059
10416	40.9393
10424	40.9745
10432	41.0079
10440	41.0431
10448	41.08
10456	41.1152
10464	41.1486
10472	41.1838
10480	41.219
10488	41.2542
10496	41.2894
10504	41.3228
10512	41.3597
10520	41.3949
10528	41.4301
10536	41.4635
10544	41.4987
10552	41.5339
10560	41.569
10568	41.6042
10576	41.6394
10584	41.6763
10592	41.7098
10600	41.7432
10608	41.7801
10616	41.8135
10624	41.8487
10632	41.8857
10640	41.9208
10648	41.9543
10656	41.9894
10664	42.0264
10672	42.0616
10680	42.095
10688	42.1302
10696	42.1636
10704	42.2005
10712	42.2357
10720	42.2691
10728	42.3043
10736	42.3395
10744	42.3747
10752	42.4081
10760	42.4433
10768	42.4785
10776	42.5119
10784	42.5471
10792	42.584
10800	42.6174
10808	42.6526
10816	42.686
10824	42.7212
10832	42.7564
10840	42.7916
10848	42.825
10856	42.8602
10864	42.8953
10872	42.9305
10880	42.9675
10888	43.0026
10896	43.0361
10904	43.0712
10912	43.1064
10920	43.1416
10928	43.1785
10936	43.212
10944	43.2471
10952	43.2823
10960	43.3175
10968	43.3527
10976	43.3896
10984	43.423
10992	43.4582
11000	43.4934
11008	43.5286
11016	43.562
11024	43.5972
11032	43.6324
11040	43.6675
11048	43.701
11056	43.7361
11064	43.7713
11072	43.8065
11080	43.8417
11088	43.8769
11096	43.9138
11104	43.9472
11112	43.9842
11120	44.0193
11128	44.0528
11136	44.0862
11144	44.1231
11152	44.1566
11160	44.1917
11168	44.2287
11176	44.2639
11184	44.299
11192	44.3342
11200	44.3694
11208	44.4046
11216	44.438
11224	44.4732
11232	44.5084
11240	44.5453
11248	44.5787
11256	44.6157
11264	44.6508
11272	44.6843
11280	44.7194
11288	44.7546
11296	44.7898
11304	44.825
11312	44.8602
11320	44.8971
11328	44.9323
11336	44.9657
11344	45.0009
11352	45.0378
11360	45.073
11368	45.1082
11376	45.1434
11384	45.1785
11392	45.2137
11400	45.2489
11408	45.2858
11416	45.321
11424	45.3562
11432	45.3931
11440	45.4283
11448	45.4635
11456	45.4987
11464	45.5339
11472	45.569
11480	45.606
11488	45.6412
11496	45.6763
11504	45.7133
11512	45.7485
11520	45.7836
11528	45.8206
11536	45.8558
11544	45.8909
11552	45.9279
11560	45.9613
11568	45.9965
11576	46.0334
11584	46.0704
11592	46.1055
11600	46.1407
11608	46.1777
11616	46.2128
11624	46.2498
11632	46.2832
11640	46.3201
11648	46.3553
11656	46.3923
11664	46.4274
11672	46.4626
11680	46.4978
11688	46.5347
11696	46.5699
11704	46.6051
11712	46.6403
11720	46.6772
11728	46.7124
11736	46.7476
11744	46.7845
11752	46.8197
11760	46.8549
11768	46.8918
11776	46.927
11784	46.9639
11792	46.9991
11800	47.0361
11808	47.0712
11816	47.1064
11824	47.1434
11832	47.1785
11840	47.2137
11848	47.2507
11856	47.2876
11864	47.3228
11872	47.3597
11880	47.3949
11888	47.4301
11896	47.4653
11904	47.504
11912	47.5374
11920	47.5743
11928	47.6095
11936	47.6447
11944	47.6816
11952	47.7186
11960	47.7537
11968	47.7889
11976	47.8259
11984	47.861
11992	47.8962
12000	47.9332
12008	47.9683
12016	48.0053
12024	48.0405
12032	48.0774
12040	48.1126
12048	48.1478
12056	48.1847
12064	48.2216
12072	48.2568
12080	48.2938
12088	48.3289
12096	48.3641
12104	48.4011
12112	48.438
12120	48.4732
12128	48.5084
12136	48.5435
12144	48.5805
12152	48.6157
12160	48.6508
12168	48.686
12176	48.7212
12184	48.7581
12192	48.7933
12200	48.8285
12208	48.8654
12216	48.9006
12224	48.9358
12232	48.9727
12240	49.0097
12248	49.0431
12256	49.08
12264	49.1152
12272	49.1504
12280	49.1873
12288	49.2225
12296	49.2559
12304	49.2929
12312	49.3298
12320	49.365
12328	49.4002
12336	49.4354
12344	49.4723
12352	49.5075
12360	49.5427
12368	49.5778
12376	49.6113
12384	49.65
12392	49.6834
12400	49.7203
12408	49.7555
12416	49.7924
12424	49.8276
12432	49.8628
12440	49.898
12448	49.9349
12456	49.9701
12464	50.0053
12472	50.0405
12480	50.0774
12488	50.1108
12496	50.1478
12504	50.1829
12512	50.2181
12520	50.2533
12528	50.2885
12536	50.3254
12544	50.3606
12552	50.3958
12560	50.431
12568	50.4661
12576	50.5031
12584	50.5365
12592	50.5734
12600	50.6086
12608	50.6438
12616	50.679
12624	50.7159
12632	50.7511
12640	50.7863
12648	50.8232
12656	50.8584
12664	50.8936
12672	50.9305
12680	50.9657
12688	51.0009
12696	51.0361
12704	51.073
12712	51.1082
12720	51.1451
12728	51.1803
12736	51.2172
12744	51.2507
12752	51.2876
12760	51.3228
12768	51.3597
12776	51.3949
12784	51.4318
12792	51.467
12800	51.5022
12808	51.5391
12816	51.5761
12824	51.6095
12832	51.6447
12840	51.6816
12848	51.7168
12856	51.7537
12864	51.7889
12872	51.8241
12880	51.861
12888	51.8962
12896	51.9332
12904	51.9683
12912	52.0053
12920	52.0387
12928	52.0739
12936	52.1108
12944	52.146
12952	52.1829
12960	52.2181
12968	52.2533
12976	52.2902
12984	52.3272
12992	52.3624
13000	52.3993
13008	52.4345
13016	52.4697
13024	52.5066
13032	52.5435
13040	52.5787
13048	52.6157
13056	52.6508
13064	52.686
13072	52.723
13080	52.7581
13088	52.7951
13096	52.8303
13104	52.8654
13112	52.9006
13120	52.9376
13128	52.9727
13136	53.0097
13144	53.0484
13152	53.0836
13160	53.1205
13168	53.1574
13176	53.1926
13184	53.2278
13192	53.263
13200	53.2999
13208	53.3369
13216	53.3738
13224	53.409
13232	53.4442
13240	53.4811
13248	53.518
13256	53.5532
13264	53.5901
13272	53.6253
13280	53.6623
13288	53.6974
13296	53.7344
13304	53.7696
13312	53.8065
13320	53.8417
13328	53.8786
13336	53.9138
13344	53.9507
13352	53.9859
13360	54.0229
13368	54.058
13376	54.095
13384	54.1302
13392	54.1671
13400	54.2023
13408	54.2375
13416	54.2744
13424	54.3096
13432	54.3465
13440	54.3835
13448	54.4186
13456	54.4538
13464	54.4908
13472	54.5259
13480	54.5629
13488	54.5981
13496	54.635
13504	54.6702
13512	54.7071
13520	54.7441
13528	54.7775
13536	54.8162
13544	54.8514
13552	54.8865
13560	54.9252
13568	54.9604
13576	54.9956
13584	55.0308
13592	55.0677
13600	55.1029
13608	55.1398
13616	55.1768
13624	55.212
13632	55.2489
13640	55.2858
13648	55.321
13656	55.358
13664	55.3931
13672	55.4318
13680	55.467
13688	55.5022
13696	55.5391
13704	55.5743
13712	55.6113
13720	55.6482
13728	55.6834
13736	55.7203
13744	55.7573
13752	55.7924
13760	55.8294
13768	55.8663
13776	55.9033
13784	55.9402
13792	55.9754
13800	56.0106
13808	56.0475
13816	56.0862
13824	56.1196
13832	56.1566
13840	56.1953
13848	56.2304
13856	56.2691
13864	56.3043
13872	56.3412
13880	56.3782
13888	56.4134
13896	56.4503
13904	56.4872
13912	56.5224
13920	56.5594
13928	56.5963
13936	56.6332
13944	56.6702
13952	56.7071
13960	56.7441
13968	56.781
13976	56.8179
13984	56.8531
13992	56.8901
14000	56.927
14008	56.9657
14016	57.0009
14024	57.0378
14032	57.073
14040	57.1099
14048	57.1469
14056	57.1821
14064	57.219
14072	57.2559
14080	57.2929
14088	57.3298
14096	57.3668
14104	57.4037
14112	57.4389
14120	57.4776
14128	57.5145
14136	57.5497
14144	57.5884
14152	57.6236
14160	57.6605
14168	57.6974
14176	57.7344
14184	57.7696
14192	57.8065
14200	57.8434
14208	57.8804
14216	57.9173
14224	57.9525
14232	57.9912
14240	58.0264
14248	58.0651
14256	58.1003
14264	58.139
14272	58.1741
14280	58.2111
14288	58.248
14296	58.2867
14304	58.3219
14312	58.3588
14320	58.3958
14328	58.4327
14336	58.4697
14344	58.5066
14352	58.5435
14360	58.5805
14368	58.6174
14376	58.6544
14384	58.6931
14392	58.73
14400	58.7669
14408	58.8021
14416	58.8391
14424	58.8777
14432	58.9147
14440	58.9516
14448	58.9886
14456	59.0273
14464	59.0624
14472	59.1011
14480	59.1381
14488	59.175
14496	59.2137
14504	59.2507
14512	59.2858
14520	59.3245
14528	59.3597
14536	59.3984
14544	59.4354
14552	59.4705
14560	59.5075
14568	59.5444
14576	59.5814
14584	59.6183
14592	59.6552
14600	59.6939
14608	59.7309
14616	59.7678
14624	59.8047
14632	59.8417
14640	59.8786
14648	59.9156
14656	59.9525
14664	59.9894
14672	60.0264
14680	60.0633
14688	60.0985
14696	60.1354
14704	60.1741
14712	60.2111
14720	60.248
14728	60.285
14736	60.3219
14744	60.3571
14752	60.3958
14760	60.431
14768	60.4679
14776	60.5066
14784	60.5435
14792	60.5787
14800	60.6157
14808	60.6526
14816	60.6895
14824	60.7282
14832	60.7652
14840	60.8021
14848	60.8391
14856	60.876
14864	60.9129
14872	60.9499
14880	60.9868
14888	61.0237
14896	61.0607
14904	61.0976
14912	61.1346
14920	61.1715
14928	61.2084
14936	61.2454
14944	61.2823
14952	61.321
14960	61.358
14968	61.3949
14976	61.4318
14984	61.4688
14992	61.504
15000	61.5427
15008	61.5778
15016	61.6148
15024	61.6535
15032	61.6904
15040	61.7274
15048	61.7661
15056	61.8012
15064	61.8382
15072	61.8751
15080	61.912
15088	61.949
15096	61.9859
15104	62.0229
15112	62.0598
15120	62.0967
15128	62.1354
15136	62.1706
15144	62.2076
15152	62.2445
15160	62.2814
15168	62.3184
15176	62.3571
15184	62.3923
15192	62.4292
15200	62.4661
15208	62.5048
15216	62.5418
15224	62.5787
15232	62.6157
15240	62.6526
15248	62.6895
15256	62.7265
15264	62.7634
15272	62.7986
15280	62.8373
15288	62.8742
15296	62.9094
15304	62.9464
15312	62.9833
15320	63.0202
15328	63.0572
15336	63.0923
15344	63.1293
15352	63.168
15360	63.2032
15368	63.2401
15376	63.277
15384	63.314
15392	63.3509
15400	63.3879
15408	63.4248
15416	63.4617
15424	63.4969
15432	63.5321
15440	63.5708
15448	63.6077
15456	63.6447
15464	63.6781
15472	63.715
15480	63.752
15488	63.7872
15496	63.8241
15504	63.8593
15512	63.8945
15520	63.9314
15528	63.9666
15536	64.0035
15544	64.0405
15552	64.0774
15560	64.1126
15568	64.1495
15576	64.1847
15584	64.2216
15592	64.2568
15600	64.2955
15608	64.3307
15616	64.3676
15624	64.4028
15632	64.4398
15640	64.4749
15648	64.5119
15656	64.5471
15664	64.584
15672	64.6192
15680	64.6561
15688	64.6913
15696	64.73
15704	64.7652
15712	64.8004
15720	64.8355
15728	64.8725
15736	64.9077
15744	64.9446
15752	64.9798
15760	65.0167
15768	65.0536
15776	65.0888
15784	65.124
15792	65.1609
15800	65.1961
15808	65.2348
15816	65.27
15824	65.3069
[truncated: 509 more rows]

## Sheet: S2-D
Pre-conditioning:	,	no	,	% Rel. Humidity
Pre-conditioning:	,	23	,	°C
Pre-conditioning:	,	-	,	Hrs.
Room Conditions:	,	75.6	,	% Rel. Humidity
Room Conditions:	,	23	,	°C
Test Temperature:	,	23	,	°C
Device Number:	,	165
Volume:	,	315000	,	nl
Test Gas:	,	O2
Gas Stream:	,	80	,	cm³/min
Humidity:	,	0	,	% Rel. Humidity
Sample Area:	,	78.4	,	cm²
Comment:	,
GTR:	,	23.7575
Number of Test Values:	,	3078
Evaluation starts on:	,	662.095
Evaluation ends on:	,	684
Test Period:	,	12318
Evacuation time:	,
Time Interval:	,	4
time [s]	pressure[hPa]
0	-2.56464
4	-2.55937
8	-2.55585
12	-2.55409
16	-2.55233
20	-2.55233
24	-2.55057
28	-2.55057
32	-2.54881
36	-2.54881
40	-2.54881
44	-2.54705
48	-2.54705
52	-2.54705
56	-2.54529
60	-2.54354
64	-2.54529
68	-2.54354
72	-2.54354
76	-2.54178
80	-2.54178
84	-2.54178
88	-2.54178
92	-2.54178
96	-2.54002
100	-2.54002
104	-2.54002
108	-2.54002
112	-2.53826
116	-2.53826
120	-2.54002
124	-2.53826
128	-2.53826
132	-2.53826
136	-2.53826
140	-2.5365
144	-2.5365
148	-2.5365
152	-2.5365
156	-2.53474
160	-2.53474
164	-2.53474
168	-2.53474
172	-2.53474
176	-2.53122
180	-2.53122
184	-2.53122
188	-2.53298
192	-2.52946
196	-2.52946
200	-2.52946
204	-2.5277
208	-2.52595
212	-2.52595
216	-2.52595
220	-2.52419
224	-2.52243
228	-2.52243
232	-2.52067
236	-2.51891
240	-2.51715
244	-2.51715
248	-2.51539
252	-2.51363
256	-2.51187
260	-2.51011
264	-2.50836
268	-2.50484
272	-2.50484
276	-2.50308
280	-2.50132
284	-2.49604
288	-2.49428
292	-2.49252
296	-2.49077
300	-2.48725
304	-2.48373
308	-2.48197
312	-2.48021
316	-2.47669
320	-2.47318
324	-2.46966
328	-2.46614
332	-2.46262
336	-2.4591
340	-2.45558
344	-2.45207
348	-2.44855
352	-2.44503
356	-2.43975
360	-2.43624
364	-2.43096
368	-2.42568
372	-2.4204
376	-2.41689
380	-2.41337
384	-2.40809
388	-2.40281
392	-2.39754
396	-2.39226
400	-2.38698
404	-2.38347
408	-2.37467
412	-2.37115
416	-2.36412
420	-2.35708
424	-2.3518
428	-2.34653
432	-2.33949
436	-2.33421
440	-2.32718
444	-2.32014
448	-2.31486
452	-2.30783
456	-2.29903
460	-2.29376
464	-2.28672
468	-2.27968
472	-2.27089
476	-2.26385
480	-2.25506
484	-2.24802
488	-2.23923
492	-2.23219
496	-2.22339
500	-2.2146
504	-2.2058
508	-2.19877
512	-2.18997
516	-2.18294
520	-2.17238
524	-2.16359
528	-2.15655
532	-2.146
536	-2.1372
540	-2.12841
544	-2.11785
548	-2.11082
552	-2.10026
556	-2.09147
560	-2.08091
564	-2.07036
568	-2.06157
572	-2.04925
576	-2.0387
580	-2.0299
584	-2.01759
588	-2.00704
592	-1.99824
596	-1.98769
600	-1.97537
604	-1.96482
608	-1.95427
612	-1.94371
616	-1.9314
620	-1.92084
624	-1.90853
628	-1.89622
632	-1.88566
636	-1.87159
640	-1.85928
644	-1.84872
648	-1.83641
652	-1.82586
656	-1.81179
660	-1.79947
664	-1.7854
668	-1.77485
672	-1.76077
676	-1.75022
680	-1.73791
684	-1.72208
688	-1.70976
692	-1.69745
696	-1.68338
700	-1.66931
704	-1.65699
708	-1.64292
712	-1.62885
716	-1.61478
720	-1.6007
724	-1.58839
728	-1.57256
732	-1.56025
736	-1.54442
740	-1.5321
744	-1.51627
748	-1.5022
752	-1.48813
756	-1.4723
760	-1.45822
764	-1.44239
768	-1.42832
772	-1.41425
776	-1.39842
780	-1.38434
784	-1.37027
788	-1.35444
792	-1.33861
796	-1.32278
800	-1.30695
804	-1.29112
808	-1.27529
812	-1.25945
816	-1.24538
820	-1.22955
824	-1.21196
828	-1.19613
832	-1.1803
836	-1.16271
840	-1.14688
844	-1.13105
848	-1.11522
852	-1.09763
856	-1.08004
860	-1.0642
864	-1.04837
868	-1.03254
872	-1.01495
876	-0.997361
880	-0.98153
884	-0.96394
888	-0.948109
892	-0.930519
896	-0.912929
900	-0.897098
904	-0.879507
908	-0.861917
912	-0.844327
916	-0.826737
920	-0.809147
924	-0.791557
928	-0.773967
932	-0.754617
936	-0.738786
940	-0.719437
944	-0.701847
948	-0.686016
952	-0.666667
956	-0.649077
960	-0.631486
964	-0.612137
968	-0.592788
972	-0.575198
976	-0.555849
980	-0.538259
984	-0.520668
988	-0.501319
992	-0.483729
996	-0.46438
1000	-0.44679
1004	-0.425682
1008	-0.408091
1012	-0.388742
1016	-0.371152
1020	-0.350044
1024	-0.332454
1028	-0.314864
1032	-0.293755
1036	-0.274406
1040	-0.255057
1044	-0.237467
1048	-0.218118
1052	-0.198769
1056	-0.177661
1060	-0.16007
1064	-0.140721
1068	-0.121372
1072	-0.100264
1076	-0.0809147
1080	-0.0598065
1084	-0.0404573
1088	-0.0211082
1092	0
1096	0.0193492
1100	0.0386983
1104	0.0580475
1108	0.0791557
1112	0.0985048
1116	0.117854
1120	0.138962
1124	0.158311
1128	0.17942
1132	0.200528
1136	0.218118
1140	0.239226
1144	0.258575
1148	0.279683
1152	0.300792
1156	0.3219
1160	0.343008
1164	0.364116
1168	0.385224
1172	0.404573
1176	0.425682
1180	0.44679
1184	0.466139
1188	0.487247
1192	0.508355
1196	0.527704
1200	0.550572
1204	0.57168
1208	0.591029
1212	0.612137
1216	0.635004
1220	0.654354
1224	0.675462
1228	0.69657
1232	0.717678
1236	0.738786
1240	0.761653
1244	0.782762
1248	0.80387
1252	0.824978
1256	0.846086
1260	0.867194
1264	0.888303
1268	0.91117
1272	0.932278
1276	0.953386
1280	0.974494
1284	0.995602
1288	1.01847
1292	1.04134
1296	1.0642
1300	1.08355
1304	1.10466
1308	1.12753
1312	1.1504
1316	1.1715
1320	1.19261
1324	1.21548
1328	1.23659
1332	1.25945
1336	1.28056
1340	1.30167
1344	1.32454
1348	1.34741
1352	1.37027
1356	1.39138
1360	1.41249
1364	1.43712
1368	1.45822
1372	1.48109
1376	1.50044
1380	1.52331
1384	1.54617
1388	1.56904
1392	1.59015
1396	1.61302
1400	1.63588
1404	1.65875
1408	1.67986
1412	1.70449
1416	1.72735
1420	1.75022
1424	1.77309
1428	1.79595
1432	1.81706
1436	1.83993
1440	1.8628
1444	1.88566
1448	1.91029
1452	1.9314
1456	1.95427
1460	1.97889
1464	2
1468	2.02287
1472	2.04573
1476	2.0686
1480	2.09147
1484	2.11609
1488	2.1372
1492	2.16007
1496	2.18294
1500	2.2058
1504	2.23043
1508	2.2533
1512	2.27617
1516	2.29903
1520	2.3219
1524	2.34653
1528	2.36939
1532	2.39226
1536	2.41513
1540	2.43799
1544	2.46262
1548	2.48373
1552	2.50836
1556	2.53122
1560	2.55409
1564	2.57696
1568	2.60334
1572	2.62445
1576	2.64732
1580	2.67194
1584	2.69481
1588	2.71944
1592	2.7423
1596	2.76517
1600	2.79156
1604	2.81266
1608	2.83729
1612	2.86192
1616	2.88478
1620	2.90941
1624	2.93228
1628	2.95515
1632	2.97801
1636	3.00264
1640	3.02551
1644	3.05013
1648	3.073
1652	3.09587
1656	3.12049
1660	3.14336
1664	3.16799
1668	3.19261
1672	3.21548
1676	3.24186
1680	3.26473
1684	3.2876
1688	3.31223
1692	3.33685
1696	3.36148
1700	3.3861
1704	3.41073
1708	3.43536
1712	3.45822
1716	3.48285
1720	3.50572
1724	3.53034
1728	3.55497
1732	3.5796
1736	3.60246
1740	3.62709
1744	3.65172
1748	3.67458
1752	3.70097
1756	3.72383
1760	3.7467
1764	3.77133
1768	3.79595
1772	3.82058
1776	3.84521
1780	3.86983
1784	3.8927
1788	3.91733
1792	3.94195
1796	3.96658
1800	3.9912
1804	4.01759
1808	4.04046
1812	4.06508
1816	4.08971
1820	4.11434
1824	4.13896
1828	4.16359
1832	4.18821
1836	4.21108
1840	4.23747
1844	4.26033
1848	4.28496
1852	4.30959
1856	4.33421
1860	4.3606
1864	4.38347
1868	4.40809
1872	4.43272
1876	4.45734
1880	4.48197
1884	4.50836
1888	4.53298
1892	4.55761
1896	4.58047
1900	4.6051
1904	4.62973
1908	4.65611
1912	4.68074
1916	4.70536
1920	4.72999
1924	4.75462
1928	4.77924
1932	4.80387
1936	4.8285
1940	4.85312
1944	4.87775
1948	4.90413
1952	4.92876
1956	4.95339
1960	4.97801
1964	5.00264
1968	5.02902
1972	5.05365
1976	5.07828
1980	5.10114
1984	5.12753
1988	5.15215
1992	5.17678
1996	5.20141
2000	5.22603
2004	5.25066
2008	5.27704
2012	5.30343
2016	5.32806
2020	5.35268
2024	5.37731
2028	5.40193
2032	5.42656
2036	5.45295
2040	5.47757
2044	5.50396
2048	5.52858
2052	5.55321
2056	5.57784
2060	5.60422
2064	5.62885
2068	5.65523
2072	5.6781
2076	5.70449
2080	5.72911
2084	5.7555
2088	5.78012
2092	5.80475
2096	5.82938
2100	5.85576
2104	5.88215
2108	5.90677
2112	5.9314
2116	5.95602
2120	5.98065
2124	6.00704
2128	6.03166
2132	6.05805
2136	6.08267
2140	6.1073
2144	6.13369
2148	6.15831
2152	6.18294
2156	6.20756
2160	6.23395
2164	6.26033
2168	6.28496
2172	6.30959
2176	6.33421
2180	6.3606
2184	6.38698
2188	6.41161
2192	6.43624
2196	6.46086
2200	6.48725
2204	6.51363
2208	6.53826
2212	6.56288
2216	6.58927
2220	6.6139
2224	6.64028
2228	6.66491
2232	6.69129
2236	6.71592
2240	6.74055
2244	6.76693
2248	6.79156
2252	6.81794
2256	6.84433
2260	6.86895
2264	6.89534
2268	6.91996
2272	6.94635
2276	6.97098
2280	6.99736
2284	7.02023
2288	7.04661
2292	7.073
2296	7.09938
2300	7.12401
2304	7.14864
2308	7.17502
2312	7.19965
2316	7.22779
2320	7.25242
2324	7.27704
2328	7.30343
2332	7.32806
2336	7.35268
2340	7.38083
2344	7.40545
2348	7.43184
2352	7.45646
2356	7.48109
2360	7.50748
2364	7.53386
2368	7.55849
2372	7.58487
2376	7.61126
2380	7.63588
2384	7.66051
2388	7.6869
2392	7.71152
2396	7.73615
2400	7.76253
2404	7.78892
2408	7.8153
2412	7.83993
2416	7.86631
2420	7.8927
2424	7.91909
2428	7.94547
2432	7.9701
2436	7.99648
2440	8.02111
2444	8.04749
2448	8.07388
2452	8.0985
2456	8.12313
2460	8.14952
2464	8.1759
2468	8.20053
2472	8.22691
2476	8.2533
2480	8.27792
2484	8.30607
2488	8.33069
2492	8.35708
2496	8.38171
2500	8.40809
2504	8.43448
2508	8.4591
2512	8.48549
2516	8.51187
2520	8.53826
2524	8.56288
2528	8.58927
2532	8.6139
2536	8.64204
2540	8.66491
2544	8.69129
2548	8.71768
2552	8.74406
2556	8.76869
2560	8.79332
2564	8.8197
2568	8.84785
2572	8.87247
2576	8.89886
2580	8.92524
2584	8.94987
2588	8.97625
2592	9.00264
2596	9.02726
2600	9.05365
2604	9.07828
2608	9.10642
2612	9.13105
2616	9.15743
2620	9.18382
2624	9.20844
2628	9.23483
2632	9.26121
2636	9.28584
2640	9.31223
2644	9.33685
2648	9.365
2652	9.39138
2656	9.41777
2660	9.44239
2664	9.46878
2668	9.49516
2672	9.52155
2676	9.54617
2680	9.57256
2684	9.59894
2688	9.62357
2692	9.64996
2696	9.67634
2700	9.70273
2704	9.72911
2708	9.75374
2712	9.78012
2716	9.80651
2720	9.83113
2724	9.85752
2728	9.88391
2732	9.90853
2736	9.93668
2740	9.9613
2744	9.98769
2748	10.0141
2752	10.0387
2756	10.0668
2760	10.0915
2764	10.1179
2768	10.1442
2772	10.1706
2776	10.197
2780	10.2216
2784	10.248
2788	10.2744
2792	10.3008
2796	10.3254
2800	10.3518
2804	10.3782
2808	10.4046
2812	10.431
2816	10.4573
2820	10.482
2824	10.5101
2828	10.5347
2832	10.5611
2836	10.5875
2840	10.6121
2844	10.6385
2848	10.6649
2852	10.6913
2856	10.7177
2860	10.7423
2864	10.7687
2868	10.7951
2872	10.8215
2876	10.8478
2880	10.8742
2884	10.8989
2888	10.9252
2892	10.9499
2896	10.9763
2900	11.0026
2904	11.029
2908	11.0572
2912	11.0818
2916	11.1082
2920	11.1346
2924	11.1592
2928	11.1856
2932	11.2137
2936	11.2383
2940	11.263
2944	11.2911
2948	11.3157
2952	11.3421
2956	11.3685
2960	11.3949
2964	11.4213
2968	11.4459
2972	11.4741
2976	11.4987
2980	11.5251
2984	11.5515
2988	11.5778
2992	11.6042
2996	11.6306
3000	11.6535
3004	11.6816
3008	11.708
3012	11.7344
3016	11.759
3020	11.7872
3024	11.8135
3028	11.8382
3032	11.8646
3036	11.8909
3040	11.9156
3044	11.942
3048	11.9701
3052	11.9947
3056	12.0193
3060	12.0457
3064	12.0739
3068	12.0985
3072	12.1231
3076	12.1513
3080	12.1777
3084	12.2023
3088	12.2304
3092	12.2551
3096	12.2832
3100	12.3078
3104	12.336
3108	12.3606
3112	12.387
3116	12.4134
3120	12.4398
3124	12.4661
3128	12.4925
3132	12.5189
3136	12.5453
3140	12.5699
3144	12.5981
3148	12.6227
3152	12.6491
3156	12.6755
3160	12.7001
3164	12.7282
3168	12.7529
3172	12.781
3176	12.8074
3180	12.8338
3184	12.8584
3188	12.8848
3192	12.9112
3196	12.9358
3200	12.9639
3204	12.9886
3208	13.0167
3212	13.0431
3216	13.0695
3220	13.0959
3224	13.1205
3228	13.1486
3232	13.1733
3236	13.1996
3240	13.2243
3244	13.2524
3248	13.2788
3252	13.3034
3256	13.3316
3260	13.3562
3264	13.3843
3268	13.409
3272	13.4371
3276	13.4635
3280	13.4899
3284	13.5145
3288	13.5409
3292	13.5673
3296	13.5937
3300	13.6201
3304	13.6447
3308	13.6711
3312	13.6992
3316	13.7238
3320	13.7502
3324	13.7784
3328	13.8047
3332	13.8294
3336	13.8558
3340	13.8821
3344	13.9103
3348	13.9367
3352	13.9631
3356	13.9894
3360	14.0141
3364	14.0422
3368	14.0668
3372	14.095
3376	14.1214
3380	14.1478
3384	14.1724
3388	14.197
3392	14.2252
3396	14.2515
3400	14.2779
3404	14.3043
3408	14.3307
3412	14.3571
3416	14.3835
3420	14.4099
3424	14.4362
3428	14.4626
3432	14.4872
3436	14.5136
3440	14.5418
3444	14.5682
3448	14.5928
3452	14.6209
3456	14.6456
3460	14.6737
3464	14.6983
3468	14.7265
3472	14.7511
3476	14.7775
3480	14.8039
3484	14.8303
3488	14.8566
3492	14.883
3496	14.9094
3500	14.9358
3504	14.9604
3508	14.9886
3512	15.015
3516	15.0413
3520	15.0677
3524	15.0941
3528	15.1205
3532	15.1469
3536	15.1733
3540	15.1996
3544	15.2278
3548	15.2524
3552	15.2788
3556	15.3052
3560	15.3316
3564	15.358
3568	15.3843
3572	15.4107
3576	15.4371
3580	15.4635
3584	15.4881
3588	15.5163
3592	15.5427
3596	15.569
3600	15.5954
3604	15.6201
3608	15.6482
3612	15.6746
3616	15.6992
3620	15.7274
3624	15.7537
3628	15.7801
3632	15.8065
3636	15.8329
3640	15.861
3644	15.8874
3648	15.9138
3652	15.9402
3656	15.9666
3660	15.993
3664	16.0176
3668	16.0457
3672	16.0721
3676	16.0985
3680	16.1266
3684	16.153
3688	16.1777
3692	16.2058
3696	16.2322
3700	16.2586
3704	16.285
3708	16.3131
3712	16.3395
3716	16.3659
3720	16.3905
3724	16.4186
3728	16.445
3732	16.4697
3736	16.496
3740	16.5242
3744	16.5488
3748	16.577
3752	16.6033
3756	16.6297
3760	16.6561
3764	16.6825
3768	16.7089
3772	16.7353
3776	16.7634
3780	16.7898
3784	16.8144
3788	16.8426
3792	16.869
3796	16.8971
3800	16.9235
3804	16.9499
3808	16.9763
3812	17.0026
3816	17.029
3820	17.0572
3824	17.0818
3828	17.1099
3832	17.1346
3836	17.1609
3840	17.1891
3844	17.2155
3848	17.2419
3852	17.2682
3856	17.2946
3860	17.321
3864	17.3474
3868	17.3738
3872	17.4002
3876	17.4266
3880	17.4529
3884	17.4811
3888	17.5075
3892	17.5339
3896	17.5602
3900	17.5866
3904	17.613
3908	17.6394
3912	17.664
3916	17.6922
3920	17.7186
3924	17.7449
3928	17.7713
3932	17.7995
3936	17.8276
3940	17.8522
3944	17.8786
3948	17.905
3952	17.9332
3956	17.9578
3960	17.9859
3964	18.0123
3968	18.0387
3972	18.0633
3976	18.0897
3980	18.1179
3984	18.1442
3988	18.1706
3992	18.197
3996	18.2252
4000	18.2498
4004	18.2762
4008	18.3043
4012	18.3272
4016	18.3553
4020	18.3817
4024	18.4081
4028	18.4362
4032	18.4626
4036	18.489
4040	18.5154
4044	18.5418
4048	18.5682
4052	18.5963
4056	18.6209
4060	18.6491
4064	18.6755
4068	18.7018
4072	18.7282
4076	18.7546
4080	18.781
4084	18.8074
4088	18.8355
4092	18.8602
4096	18.8883
4100	18.9129
4104	18.9411
4108	18.9657
4112	18.9938
4116	19.022
4120	19.0466
4124	19.073
4128	19.0994
4132	19.1258
4136	19.1539
4140	19.1785
4144	19.2067
4148	19.2331
4152	19.2595
4156	19.2858
4160	19.3122
4164	19.3386
4168	19.365
4172	19.3914
4176	19.4178
4180	19.4459
4184	19.4705
4188	19.4987
4192	19.5233
4196	19.5497
4200	19.5778
4204	19.6042
4208	19.6324
4212	19.657
4216	19.6851
4220	19.7115
4224	19.7379
4228	19.7643
4232	19.7907
4236	19.8171
4240	19.8452
4244	19.8698
4248	19.8962
4252	19.9226
4256	19.9525
4260	19.9771
4264	20.0035
4268	20.0299
4272	20.0563
4276	20.0827
4280	20.1108
4284	20.139
4288	20.1636
4292	20.1917
4296	20.2181
4300	20.2445
4304	20.2709
4308	20.2973
4312	20.3237
4316	20.35
4320	20.3782
4324	20.4046
4328	20.4292
4332	20.4591
4336	20.4837
4340	20.5101
4344	20.5365
4348	20.5629
4352	20.5893
4356	20.6157
4360	20.6438
4364	20.6719
4368	20.6966
4372	20.723
4376	20.7511
4380	20.7757
4384	20.8021
4388	20.8285
4392	20.8549
4396	20.8813
4400	20.9094
4404	20.9358
4408	20.9622
4412	20.9886
4416	21.015
4420	21.0413
4424	21.0695
4428	21.0959
4432	21.1205
4436	21.1486
4440	21.175
4444	21.2014
4448	21.2278
4452	21.2542
4456	21.2823
4460	21.3087
4464	21.3351
4468	21.3632
4472	21.3879
4476	21.4142
4480	21.4406
4484	21.4688
4488	21.4952
4492	21.5233
4496	21.5479
4500	21.5761
4504	21.6007
4508	21.6288
4512	21.6535
4516	21.6799
4520	21.708
4524	21.7344
4528	21.7608
4532	21.7872
4536	21.8135
4540	21.8399
4544	21.8663
4548	21.8927
4552	21.9191
4556	21.949
4560	21.9736
4564	22
4568	22.0264
4572	22.0528
4576	22.0792
4580	22.1055
4584	22.1319
4588	22.1583
4592	22.1847
4596	22.2111
4600	22.2375
4604	22.2656
4608	22.292
4612	22.3184
4616	22.3448
4620	22.3694
4624	22.3975
4628	22.4239
4632	22.4503
4636	22.4767
4640	22.5031
4644	22.5295
4648	22.5576
4652	22.5822
4656	22.6104
4660	22.6368
4664	22.6631
4668	22.6895
4672	22.7159
4676	22.7441
4680	22.7704
4684	22.7968
4688	22.8232
4692	22.8496
4696	22.876
4700	22.9024
4704	22.9288
4708	22.9569
4712	22.9833
4716	23.0097
4720	23.0361
4724	23.0642
4728	23.0888
4732	23.117
4736	23.1451
4740	23.1697
4744	23.1961
4748	23.2225
4752	23.2507
4756	23.2753
4760	23.3017
4764	23.3298
4768	23.3562
4772	23.3826
4776	23.409
4780	23.4354
4784	23.4617
4788	23.4881
4792	23.5163
4796	23.5427
4800	23.5708
4804	23.5954
4808	23.6218
4812	23.65
4816	23.6763
4820	23.701
4824	23.7291
4828	23.7555
4832	23.7819
4836	23.8083
4840	23.8347
4844	23.861
4848	23.8874
4852	23.9138
4856	23.942
4860	23.9683
4864	23.9947
4868	24.0193
4872	24.0493
4876	24.0739
4880	24.1003
4884	24.1266
4888	24.1548
4892	24.1812
4896	24.2076
4900	24.2339
4904	24.2603
4908	24.2885
4912	24.3149
4916	24.3412
4920	24.3676
4924	24.394
4928	24.4222
4932	24.4485
4936	24.4749
4940	24.5031
4944	24.5295
4948	24.5541
4952	24.5822
4956	24.6086
4960	24.635
4964	24.6614
4968	24.6895
4972	24.7159
4976	24.7441
4980	24.7704
4984	24.7986
4988	24.8232
4992	24.8496
4996	24.876
5000	24.9024
5004	24.9305
5008	24.9569
5012	24.985
5016	25.0114
5020	25.0378
5024	25.0624
5028	25.0888
5032	25.117
5036	25.1434
5040	25.1697
5044	25.1961
5048	25.2225
5052	25.2489
5056	25.2753
5060	25.2999
5064	25.3281
5068	25.3544
5072	25.3808
5076	25.4072
5080	25.4354
5084	25.4617
5088	25.4881
5092	25.5145
5096	25.5409
5100	25.5673
5104	25.5919
5108	25.6201
5112	25.6464
5116	25.6728
5120	25.701
5124	25.7274
5128	25.7537
5132	25.7784
5136	25.8065
5140	25.8329
5144	25.8593
5148	25.8874
5152	25.912
5156	25.9402
5160	25.9666
5164	25.993
5168	26.0193
5172	26.0457
5176	26.0704
5180	26.1003
5184	26.1266
5188	26.1513
5192	26.1794
5196	26.2058
5200	26.2322
5204	26.2586
5208	26.285
5212	26.3113
5216	26.3395
5220	26.3641
5224	26.3923
5228	26.4169
5232	26.445
5236	26.4714
5240	26.4978
5244	26.5242
5248	26.5506
5252	26.5805
5256	26.6069
5260	26.6332
5264	26.6596
5268	26.686
5272	26.7142
5276	26.7405
5280	26.7687
5284	26.7951
5288	26.8215
5292	26.8496
5296	26.876
5300	26.9024
5304	26.9288
5308	26.9551
5312	26.9815
5316	27.0079
5320	27.0361
5324	27.0607
5328	27.0871
5332	27.1135
5336	27.1416
5340	27.168
5344	27.1944
5348	27.2208
5352	27.2489
5356	27.2735
5360	27.3017
5364	27.3281
5368	27.3544
5372	27.3826
5376	27.4072
5380	27.4354
5384	27.4617
5388	27.4881
5392	27.5145
5396	27.5427
5400	27.569
5404	27.5937
5408	27.6218
5412	27.6482
5416	27.6763
5420	27.701
5424	27.7274
5428	27.7537
5432	27.7801
5436	27.8065
5440	27.8347
5444	27.8593
5448	27.8857
5452	27.9138
5456	27.942
5460	27.9666
5464	27.9947
5468	28.0211
5472	28.0475
5476	28.0739
5480	28.1003
5484	28.1266
5488	28.153
5492	28.1794
5496	28.2058
5500	28.2322
5504	28.2603
5508	28.2867
5512	28.3131
5516	28.3395
5520	28.3676
5524	28.394
5528	28.4204
5532	28.4468
5536	28.4732
5540	28.4996
5544	28.5259
5548	28.5523
5552	28.5805
5556	28.6051
5560	28.6332
5564	28.6596
5568	28.6878
5572	28.7124
5576	28.7388
5580	28.7652
5584	28.7916
5588	28.8179
5592	28.8461
5596	28.8707
5600	28.8989
5604	28.9252
5608	28.9499
5612	28.978
5616	29.0044
5620	29.0325
5624	29.0572
5628	29.0853
5632	29.1117
5636	29.1381
5640	29.1662
5644	29.1909
5648	29.2172
5652	29.2454
5656	29.2718
5660	29.2982
5664	29.3245
5668	29.3509
5672	29.3773
5676	29.4019
5680	29.4301
5684	29.4565
5688	29.4828
5692	29.5092
5696	29.5374
5700	29.5638
5704	29.5919
5708	29.6165
5712	29.6429
5716	29.6693
5720	29.6957
5724	29.7221
5728	29.7502
5732	29.7766
5736	29.803
5740	29.8294
5744	29.8575
5748	29.8839
5752	29.9103
5756	29.9367
5760	29.9631
5764	29.9894
5768	30.0158
5772	30.0422
5776	30.0704
5780	30.095
5784	30.1231
5788	30.1495
5792	30.1741
5796	30.2005
5800	30.2269
5804	30.2551
5808	30.2814
5812	30.3096
5816	30.336
5820	30.3624
5824	30.387
5828	30.4134
5832	30.4398
5836	30.4679
5840	30.4943
5844	30.5207
5848	30.5471
5852	30.5752
5856	30.6016
5860	30.628
5864	30.6544
5868	30.6807
5872	30.7071
5876	30.7335
5880	30.7599
5884	30.7863
5888	30.8127
5892	30.8408
5896	30.8672
5900	30.8936
5904	30.92
5908	30.9481
5912	30.9745
5916	31.0009
5920	31.0273
5924	31.0536
5928	31.08
5932	31.1064
5936	31.1328
5940	31.1592
5944	31.1873
5948	31.2137
5952	31.2401
5956	31.2682
5960	31.2946
5964	31.3228
5968	31.3509
5972	31.3773
5976	31.4037
5980	31.4318
5984	31.4565
5988	31.4828
5992	31.5092
5996	31.5374
6000	31.5638
6004	31.5901
6008	31.6165
6012	31.6429
6016	31.6693
6020	31.6957
6024	31.7238
6028	31.7502
6032	31.7766
6036	31.803
6040	31.8311
6044	31.8575
6048	31.8821
6052	31.912
6056	31.9384
6060	31.9648
6064	31.9912
6068	32.0176
6072	32.0457
6076	32.0721
6080	32.0985
6084	32.1249
6088	32.1513
6092	32.1777
6096	32.204
6100	32.2322
6104	32.2568
6108	32.285
6112	32.3113
6116	32.3377
6120	32.3641
6124	32.3923
6128	32.4186
6132	32.445
6136	32.4714
6140	32.4996
6144	32.5259
6148	32.5523
6152	32.5805
6156	32.6069
6160	32.6332
6164	32.6596
6168	32.686
6172	32.7142
6176	32.7405
6180	32.7652
6184	32.7933
6188	32.8197
6192	32.8461
6196	32.8742
6200	32.8989
6204	32.9252
6208	32.9534
6212	32.9798
6216	33.0062
6220	33.0343
6224	33.0589
6228	33.0871
6232	33.1135
6236	33.1398
6240	33.1662
6244	33.1926
6248	33.219
6252	33.2471
6256	33.2735
6260	33.2982
6264	33.3245
6268	33.3527
6272	33.3773
6276	33.4055
6280	33.4318
6284	33.4582
6288	33.4846
6292	33.511
6296	33.5391
6300	33.5638
6304	33.5919
6308	33.6183
6312	33.6447
6316	33.6711
6320	33.6974
6324	33.7221
6328	33.7502
6332	33.7766
6336	33.803
6340	33.8294
6344	33.8558
6348	33.8821
6352	33.9103
6356	33.9367
6360	33.9631
6364	33.9912
6368	34.0158
6372	34.0422
6376	34.0704
6380	34.0985
6384	34.1249
6388	34.153
6392	34.1777
6396	34.2058
6400	34.2304
6404	34.2586
6408	34.285
6412	34.3113
6416	34.3395
6420	34.3641
6424	34.3923
6428	34.4186
6432	34.445
6436	34.4732
6440	34.4996
6444	34.5259
6448	34.5541
6452	34.5805
6456	34.6086
6460	34.635
6464	34.6596
6468	34.686
6472	34.7142
6476	34.7405
6480	34.7687
6484	34.7951
6488	34.8197
6492	34.8478
6496	34.8742
6500	34.9006
6504	34.927
6508	34.9534
6512	34.9815
6516	35.0097
6520	35.0361
6524	35.0624
6528	35.0888
6532	35.1152
6536	35.1434
6540	35.1715
6544	35.1979
6548	35.2243
6552	35.2507
6556	35.277
6560	35.3034
6564	35.3316
6568	35.358
6572	35.3826
6576	35.4107
6580	35.4354
6584	35.4653
6588	35.4899
6592	35.5163
6596	35.5427
6600	35.5726
6604	35.6007
6608	35.6271
6612	35.6517
6616	35.6799
6620	35.7062
6624	35.7326
6628	35.759
6632	35.7854
6636	35.8135
6640	35.8399
6644	35.8681
6648	35.8945
6652	35.9191
6656	35.9472
6660	35.9719
6664	35.9982
6668	36.0246
6672	36.051
6676	36.0792
6680	36.1055
6684	36.1319
6688	36.1601
6692	36.1865
6696	36.2128
6700	36.2392
6704	36.2656
6708	36.2938
6712	36.3219
6716	36.3483
6720	36.3747
6724	36.4011
6728	36.4274
6732	36.4556
6736	36.482
6740	36.5084
6744	36.5347
6748	36.5629
6752	36.5893
6756	36.6157
6760	36.642
6764	36.6702
6768	36.6966
6772	36.7247
6776	36.7511
6780	36.7792
6784	36.8039
6788	36.8303
6792	36.8584
6796	36.883
6800	36.9112
6804	36.9376
6808	36.9657
6812	36.9903
6816	37.0185
6820	37.0466
6824	37.073
6828	37.0994
6832	37.1258
6836	37.1522
6840	37.1803
6844	37.2067
6848	37.2348
6852	37.2595
6856	37.2876
6860	37.314
6864	37.3421
6868	37.3703
6872	37.3949
6876	37.423
6880	37.4494
6884	37.4758
6888	37.504
6892	37.5303
6896	37.555
6900	37.5831
6904	37.6095
6908	37.6359
6912	37.664
6916	37.6887
6920	37.7168
6924	37.7449
6928	37.7713
6932	37.7995
6936	37.8241
6940	37.8505
6944	37.8786
6948	37.9068
6952	37.9332
6956	37.9595
6960	37.9859
6964	38.0123
6968	38.0387
6972	38.0651
6976	38.0932
6980	38.1196
6984	38.1478
6988	38.1741
6992	38.1988
6996	38.2269
7000	38.2533
7004	38.2797
7008	38.3078
7012	38.3325
7016	38.3606
7020	38.3852
7024	38.4134
7028	38.4398
7032	38.4679
7036	38.4943
7040	38.5224
7044	38.5488
7048	38.577
7052	38.6016
7056	38.628
7060	38.6579
7064	38.6843
7068	38.7106
7072	38.737
7076	38.7652
7080	38.7898
7084	38.8179
7088	38.8461
7092	38.8725
7096	38.8989
7100	38.927
7104	38.9534
7108	38.9815
7112	39.0062
7116	39.0343
7120	39.0607
7124	39.0871
7128	39.1152
7132	39.1398
7136	39.168
7140	39.1944
7144	39.2208
7148	39.2489
7152	39.2753
7156	39.3034
7160	39.3281
7164	39.3544
7168	39.3826
7172	39.409
7176	39.4354
7180	39.4635
7184	39.4899
7188	39.5163
7192	39.5427
7196	39.569
7200	39.5972
7204	39.6236
7208	39.6517
7212	39.6781
7216	39.7045
7220	39.7309
7224	39.759
7228	39.7872
7232	39.8135
7236	39.8399
7240	39.8663
7244	39.8927
7248	39.9173
7252	39.9455
7256	39.9719
7260	39.9982
7264	40.0264
7268	40.0528
7272	40.0792
7276	40.1055
7280	40.1319
7284	40.1583
7288	40.1865
7292	40.2128
7296	40.2392
7300	40.2674
7304	40.292
7308	40.3201
7312	40.3483
7316	40.3729
7320	40.3993
7324	40.4257
7328	40.4538
7332	40.4802
7336	40.5084
7340	40.5347
7344	40.5611
7348	40.5875
7352	40.6139
7356	40.642
7360	40.6684
7364	40.6948
7368	40.723
7372	40.7493
7376	40.774
7380	40.8021
7384	40.8285
7388	40.8549
7392	40.883
7396	40.9077
7400	40.9376
7404	40.9639
7408	40.9903
7412	41.0167
7416	41.0449
7420	41.0695
7424	41.0959
7428	41.124
7432	41.1522
7436	41.1803
7440	41.2067
7444	41.2348
7448	41.2612
7452	41.2876
7456	41.3157
7460	41.3439
7464	41.3703
7468	41.3967
7472	41.423
7476	41.4494
7480	41.4776
7484	41.504
7488	41.5303
7492	41.5567
7496	41.5831
7500	41.6113
7504	41.6394
7508	41.664
7512	41.6904
7516	41.7168
7520	41.7432
7524	41.7713
7528	41.7977
7532	41.8241
7536	41.8505
7540	41.8786
7544	41.905
7548	41.9296
7552	41.9578
7556	41.9842
7560	42.0106
7564	42.0387
7568	42.0651
7572	42.0915
7576	42.1196
7580	42.146
7584	42.1724
7588	42.1988
7592	42.2269
7596	42.2533
7600	42.2814
7604	42.3061
7608	42.3342
7612	42.3624
7616	42.3887
7620	42.4169
7624	42.4415
7628	42.4697
7632	42.496
7636	42.5224
7640	42.5523
7644	42.5787
7648	42.6051
7652	42.6315
7656	42.6579
7660	42.686
7664	42.7142
7668	42.7388
7672	42.7652
7676	42.7933
7680	42.8179
7684	42.8461
7688	42.876
7692	42.9024
7696	42.9288
7700	42.9569
7704	42.9833
7708	43.0114
7712	43.0431
7716	43.073
7720	43.0994
7724	43.131
7728	43.1592
7732	43.1873
7736	43.2155
7740	43.2419
7744	43.2682
7748	43.2946
7752	43.3228
7756	43.3492
7760	43.3755
7764	43.4019
7768	43.4301
7772	43.4565
7776	43.4828
7780	43.511
7784	43.5374
7788	43.5638
7792	43.5919
7796	43.6201
7800	43.65
7804	43.6799
7808	43.708
7812	43.7379
7816	43.7643
7820	43.7924
7824	43.8206
7828	43.847
7832	43.8769
7836	43.9033
7840	43.9296
7844	43.956
7848	43.9842
7852	44.0106
7856	44.0387
7860	44.0651
7864	44.0915
7868	44.1179
7872	44.1442
7876	44.1724
7880	44.1988
7884	44.2252
7888	44.2515
7892	44.2797
7896	44.3061
7900	44.3342
7904	44.3606
7908	44.387
7912	44.4151
[truncated: 1,099 more rows]

## Sheet: S3-0
Pre-conditioning:	,	no	,	% Rel. Humidity
Pre-conditioning:	,	23	,	°C
Pre-conditioning:	,	-	,	Hrs.
Room Conditions:	,	75.6	,	% Rel. Humidity
Room Conditions:	,	23	,	°C
Test Temperature:	,	23	,	°C
Device Number:	,	165
Volume:	,	315000	,	nl
Test Gas:	,	O2
Gas Stream:	,	80	,	cm³/min
Humidity:	,	0	,	% Rel. Humidity
Sample Area:	,	78.4	,	cm²
Comment:	,
GTR:	,	47.2028
Number of Test Values:	,	3490
Evaluation starts on:	,	729.627
Evaluation ends on:	,	775.556
Test Period:	,	6978
Evacuation time:	,
Time Interval:	,	2
Time [s]	pressure [hPa]
0	-2.39402
2	-2.35884
4	-2.33949
6	-2.32718
8	-2.31662
10	-2.30959
12	-2.30255
14	-2.292
16	-2.28672
18	-2.28144
20	-2.27265
22	-2.26913
24	-2.26385
26	-2.26033
28	-2.25506
30	-2.24978
32	-2.24802
34	-2.24274
36	-2.23747
38	-2.23219
40	-2.22867
42	-2.22515
44	-2.21988
46	-2.21636
48	-2.21108
50	-2.20756
52	-2.20405
54	-2.19877
56	-2.19349
58	-2.18997
60	-2.18646
62	-2.18294
64	-2.17766
66	-2.17238
68	-2.17062
70	-2.16535
72	-2.16183
74	-2.15655
76	-2.15303
78	-2.14776
80	-2.14248
82	-2.1372
84	-2.13544
86	-2.13017
88	-2.12489
90	-2.12137
92	-2.11609
94	-2.11082
96	-2.1073
98	-2.10202
100	-2.09675
102	-2.08971
104	-2.08443
106	-2.08091
108	-2.07212
110	-2.0686
112	-2.06157
114	-2.05629
116	-2.04925
118	-2.04398
120	-2.03518
122	-2.0299
124	-2.02463
126	-2.01583
128	-2.01055
130	-2.00176
132	-1.99472
134	-1.98593
136	-1.97889
138	-1.9701
140	-1.96306
142	-1.95602
144	-1.94547
146	-1.93843
148	-1.92964
150	-1.91909
152	-1.91029
154	-1.9015
156	-1.89094
158	-1.88215
160	-1.87335
162	-1.8628
164	-1.85224
166	-1.84169
168	-1.83113
170	-1.82058
172	-1.81003
174	-1.79947
176	-1.78716
178	-1.77661
180	-1.76429
182	-1.75374
184	-1.74142
186	-1.72911
188	-1.7168
190	-1.70449
192	-1.69041
194	-1.6781
196	-1.66579
198	-1.65523
200	-1.6394
202	-1.62709
204	-1.61302
206	-1.59894
208	-1.58663
210	-1.57256
212	-1.55849
214	-1.54442
216	-1.53034
218	-1.51451
220	-1.50044
222	-1.48637
224	-1.47054
226	-1.45471
228	-1.43887
230	-1.42304
232	-1.40897
234	-1.39314
236	-1.37555
238	-1.35972
240	-1.34389
242	-1.32806
244	-1.31223
246	-1.29464
248	-1.2788
250	-1.26121
252	-1.24538
254	-1.22955
256	-1.21196
258	-1.19613
260	-1.17678
262	-1.16095
264	-1.14336
266	-1.12401
268	-1.10642
270	-1.08883
272	-1.07124
274	-1.05189
276	-1.0343
278	-1.01671
280	-0.99912
282	-0.979771
284	-0.960422
286	-0.941073
288	-0.921724
290	-0.904134
292	-0.883026
294	-0.865435
296	-0.847845
298	-0.828496
300	-0.807388
302	-0.788039
304	-0.76869
306	-0.747581
308	-0.729991
310	-0.708883
312	-0.687775
314	-0.670185
316	-0.649077
318	-0.627968
320	-0.608619
322	-0.587511
324	-0.566403
326	-0.547054
328	-0.527704
330	-0.504837
332	-0.485488
334	-0.46438
336	-0.445031
338	-0.422164
340	-0.401055
342	-0.379947
344	-0.358839
346	-0.337731
348	-0.314864
350	-0.293755
352	-0.272647
354	-0.251539
356	-0.228672
358	-0.207564
360	-0.186456
362	-0.163588
364	-0.140721
366	-0.119613
368	-0.0985048
370	-0.0756376
372	-0.0545295
374	-0.0316623
376	-0.00879507
378	0.0123131
380	0.0369393
382	0.0598065
384	0.0826737
386	0.103782
388	0.126649
390	0.149516
392	0.172383
394	0.193492
396	0.218118
398	0.240985
400	0.262093
402	0.286719
404	0.307828
406	0.334213
408	0.35708
410	0.379947
412	0.402814
414	0.427441
416	0.450308
418	0.474934
420	0.497801
422	0.522427
424	0.545295
426	0.566403
428	0.591029
430	0.615655
432	0.638522
434	0.663149
436	0.686016
438	0.710642
440	0.735268
442	0.758135
444	0.781003
446	0.805629
448	0.828496
450	0.853122
452	0.879507
454	0.902375
456	0.925242
458	0.951627
460	0.974494
462	0.99912
464	1.02551
466	1.04837
468	1.073
470	1.09763
472	1.12225
474	1.14688
476	1.1715
478	1.19613
480	1.22076
482	1.24538
484	1.27001
486	1.29464
488	1.31926
490	1.34389
492	1.37027
494	1.3949
496	1.41953
498	1.44415
500	1.46878
502	1.4934
504	1.51979
506	1.54442
508	1.56904
510	1.59367
512	1.62005
514	1.64468
516	1.66931
518	1.69569
520	1.72032
522	1.74494
524	1.77133
526	1.79595
528	1.82058
530	1.84697
532	1.87159
534	1.89798
536	1.92436
538	1.94899
540	1.97361
542	2
544	2.02639
546	2.05101
548	2.07564
550	2.10202
552	2.12665
554	2.15128
556	2.17942
558	2.20405
560	2.23043
562	2.25682
564	2.2832
566	2.30783
568	2.33421
570	2.3606
572	2.38522
574	2.40985
576	2.43624
578	2.46262
580	2.48725
582	2.51363
584	2.54002
586	2.56464
588	2.59279
590	2.61741
592	2.6438
594	2.67018
596	2.69657
598	2.7212
600	2.74758
602	2.77397
604	2.80035
606	2.82498
608	2.85136
610	2.87775
612	2.90413
614	2.92876
616	2.9569
618	2.98153
620	3.00792
622	3.0343
624	3.06245
626	3.08883
628	3.11346
630	3.1416
632	3.16623
634	3.19261
636	3.22076
638	3.24538
640	3.27177
642	3.29815
644	3.32278
646	3.34916
648	3.37555
650	3.40369
652	3.43008
654	3.45646
656	3.48285
658	3.50923
660	3.53386
662	3.56201
664	3.58839
666	3.61302
668	3.64116
670	3.66755
672	3.69393
674	3.72208
676	3.7467
678	3.77309
680	3.79771
682	3.82586
684	3.85048
686	3.87687
688	3.90501
690	3.9314
692	3.95954
694	3.98593
696	4.01055
698	4.0387
700	4.06508
702	4.09147
704	4.11609
706	4.146
708	4.17062
710	4.19877
712	4.22515
714	4.25154
716	4.27968
718	4.30431
720	4.33069
722	4.35884
724	4.38522
726	4.40985
728	4.43799
730	4.46438
732	4.49077
734	4.51715
736	4.54529
738	4.56992
740	4.59807
742	4.62445
744	4.65259
746	4.67898
748	4.70536
750	4.73175
752	4.75814
754	4.78452
756	4.81266
758	4.83905
760	4.86719
762	4.89358
764	4.91996
766	4.94635
768	4.97274
770	5.00088
772	5.02726
774	5.05365
776	5.08004
778	5.10818
780	5.13632
782	5.16095
784	5.18734
786	5.21548
788	5.24186
790	5.27001
792	5.29639
794	5.32278
796	5.34916
798	5.37731
800	5.40369
802	5.43008
804	5.45646
806	5.48461
808	5.50923
810	5.53914
812	5.56552
814	5.59191
816	5.61829
818	5.64644
820	5.67282
822	5.69921
824	5.72559
826	5.75374
828	5.78012
830	5.80827
832	5.83465
834	5.8628
836	5.88918
838	5.91557
840	5.94371
842	5.9701
844	5.99824
846	6.02463
848	6.05101
850	6.07916
852	6.10554
854	6.13193
856	6.16007
858	6.18646
860	6.21284
862	6.24099
864	6.26913
866	6.29551
868	6.3219
870	6.34828
872	6.37467
874	6.40281
876	6.4292
878	6.45558
880	6.48549
882	6.51187
884	6.53826
886	6.5664
888	6.59279
890	6.61917
892	6.64732
894	6.6737
896	6.70009
898	6.72647
900	6.75462
902	6.78276
904	6.80915
906	6.83553
908	6.86368
910	6.89006
912	6.91821
914	6.94459
916	6.97098
918	6.99736
920	7.02551
922	7.05365
924	7.08004
926	7.10642
928	7.13456
930	7.16271
932	7.18734
934	7.21548
936	7.24362
938	7.26825
940	7.29639
942	7.3263
944	7.35268
946	7.37907
948	7.40545
950	7.4336
952	7.46174
954	7.48813
956	7.51451
958	7.54266
960	7.56904
962	7.59719
964	7.62357
966	7.64996
968	7.67986
970	7.70449
972	7.73087
974	7.76077
976	7.78716
978	7.8153
980	7.84169
982	7.86983
984	7.89622
986	7.92436
988	7.95075
990	7.97889
992	8.00528
994	8.03166
996	8.05981
998	8.08619
1000	8.11434
1002	8.14072
1004	8.16887
1006	8.19701
1008	8.22339
1010	8.24978
1012	8.27792
1014	8.30607
1016	8.33421
1018	8.3606
1020	8.38698
1022	8.41337
1024	8.44151
1026	8.46614
1028	8.49604
1030	8.52243
1032	8.55057
1034	8.57696
1036	8.60334
1038	8.63325
1040	8.65787
1042	8.68602
1044	8.71416
1046	8.73879
1048	8.76693
1050	8.79507
1052	8.82146
1054	8.8496
1056	8.87599
1058	8.90413
1060	8.93228
1062	8.95866
1064	8.98681
1066	9.01319
1068	9.03958
1070	9.06772
1072	9.09587
1074	9.12225
1076	9.14864
1078	9.17678
1080	9.20493
1082	9.23131
1084	9.2577
1086	9.28408
1088	9.31398
1090	9.34037
1092	9.36851
1094	9.39666
1096	9.42304
1098	9.44943
1100	9.47757
1102	9.50396
1104	9.5321
1106	9.55849
1108	9.58663
1110	9.61478
1112	9.64116
1114	9.66755
1116	9.69569
1118	9.72208
1120	9.75022
1122	9.77661
1124	9.80299
1126	9.83289
1128	9.85928
1130	9.88742
1132	9.91381
1134	9.94019
1136	9.96834
1138	9.99648
1140	10.0229
1142	10.0493
1144	10.0774
1146	10.1038
1148	10.1319
1150	10.1583
1152	10.1882
1154	10.2146
1156	10.241
1158	10.2691
1160	10.2955
1162	10.3237
1164	10.35
1166	10.3764
1168	10.4028
1170	10.431
1172	10.4591
1174	10.4855
1176	10.5136
1178	10.54
1180	10.5699
1182	10.5963
1184	10.6227
1186	10.6491
1188	10.6772
1190	10.7054
1192	10.7318
1194	10.7599
1196	10.7845
1198	10.8127
1200	10.8391
1202	10.8672
1204	10.8953
1206	10.9217
1208	10.9499
1210	10.978
1212	11.0044
1214	11.0325
1216	11.0589
1218	11.0836
1220	11.1117
1222	11.1398
1224	11.1662
1226	11.1944
1228	11.2225
1230	11.2489
1232	11.277
1234	11.3034
1236	11.3298
1238	11.358
1240	11.3861
1242	11.4125
1244	11.4406
1246	11.4688
1248	11.4952
1250	11.5233
1252	11.5497
1254	11.5778
1256	11.6042
1258	11.6324
1260	11.6605
1262	11.6869
1264	11.715
1266	11.7414
1268	11.7678
1270	11.7977
1272	11.8259
1274	11.8522
1276	11.8786
1278	11.9068
1280	11.9332
1282	11.9631
1284	11.9877
1286	12.0158
1288	12.0422
1290	12.0704
1292	12.0985
1294	12.1249
1296	12.1513
1298	12.1794
1300	12.2076
1302	12.2339
1304	12.2603
1306	12.2885
1308	12.3149
1310	12.343
1312	12.3694
1314	12.3975
1316	12.4257
1318	12.4521
1320	12.4785
1322	12.5066
1324	12.5347
1326	12.5611
1328	12.5875
1330	12.6157
1332	12.642
1334	12.6684
1336	12.6966
1338	12.7265
1340	12.7511
1342	12.7775
1344	12.8056
1346	12.8338
1348	12.8602
1350	12.8883
1352	12.9164
1354	12.9428
1356	12.9692
1358	12.9974
1360	13.0237
1362	13.0519
1364	13.08
1366	13.1064
1368	13.1346
1370	13.1609
1372	13.1873
1374	13.2155
1376	13.2436
1378	13.27
1380	13.2982
1382	13.3245
1384	13.3527
1386	13.3791
1388	13.4072
1390	13.4336
1392	13.4617
1394	13.4881
1396	13.5163
1398	13.5427
1400	13.569
1402	13.5972
1404	13.6236
1406	13.6517
1408	13.6781
1410	13.7062
1412	13.7326
1414	13.759
1416	13.7872
1418	13.8153
1420	13.8417
1422	13.8698
1424	13.8962
1426	13.9244
1428	13.9507
1430	13.9789
1432	14.0053
1434	14.0334
1436	14.0598
1438	14.088
1440	14.1161
1442	14.1442
1444	14.1706
1446	14.1988
1448	14.2252
1450	14.2515
1452	14.2779
1454	14.3078
1456	14.3342
1458	14.3624
1460	14.3887
1462	14.4169
1464	14.445
1466	14.4714
1468	14.4996
1470	14.5259
1472	14.5541
1474	14.5822
1476	14.6086
1478	14.6368
1480	14.6631
1482	14.6913
1484	14.7177
1486	14.7441
1488	14.7722
1490	14.7968
1492	14.8267
1494	14.8531
1496	14.8795
1498	14.9077
1500	14.934
1502	14.9639
1504	14.9903
1506	15.0167
1508	15.0431
1510	15.073
1512	15.0976
1514	15.1258
1516	15.1522
1518	15.1821
1520	15.2084
1522	15.2348
1524	15.263
1526	15.2894
1528	15.3157
1530	15.3439
1532	15.372
1534	15.3984
1536	15.4248
1538	15.4529
1540	15.4793
1542	15.5057
1544	15.5356
1546	15.562
1548	15.5901
1550	15.6165
1552	15.6447
1554	15.6711
1556	15.6974
1558	15.7238
1560	15.7502
1562	15.7801
1564	15.8065
1566	15.8347
1568	15.861
1570	15.8874
1572	15.9156
1574	15.942
1576	15.9683
1578	15.9965
1580	16.0246
1582	16.051
1584	16.0774
1586	16.1055
1588	16.1319
1590	16.1618
1592	16.19
1594	16.2164
1596	16.2427
1598	16.2691
1600	16.2973
1602	16.3254
1604	16.3536
1606	16.3817
1608	16.4081
1610	16.4345
1612	16.4609
1614	16.489
1616	16.5154
1618	16.54
1620	16.5699
1622	16.5963
1624	16.6227
1626	16.6508
1628	16.679
1630	16.7054
1632	16.7318
1634	16.7617
1636	16.788
1638	16.8162
1640	16.8426
1642	16.869
1644	16.8971
1646	16.9235
1648	16.9499
1650	16.978
1652	17.0062
1654	17.0343
1656	17.0589
1658	17.0871
1660	17.1152
1662	17.1416
1664	17.168
1666	17.1961
1668	17.2225
1670	17.2507
1672	17.277
1674	17.3052
1676	17.3333
1678	17.3597
1680	17.3861
1682	17.4125
1684	17.4406
1686	17.4688
1688	17.4952
1690	17.5233
1692	17.5497
1694	17.5778
1696	17.606
1698	17.6324
1700	17.6588
1702	17.6869
1704	17.715
1706	17.7432
1708	17.7696
1710	17.796
1712	17.8223
1714	17.8505
1716	17.8751
1718	17.9033
1720	17.9314
1722	17.9578
1724	17.9859
1726	18.0141
1728	18.0387
1730	18.0668
1732	18.095
1734	18.1214
1736	18.1495
1738	18.1759
1740	18.204
1742	18.2304
1744	18.2568
1746	18.285
1748	18.3131
1750	18.3395
1752	18.3659
1754	18.394
1756	18.4222
1758	18.4503
1760	18.4767
1762	18.5031
1764	18.5295
1766	18.5576
1768	18.5858
1770	18.6139
1772	18.6403
1774	18.6667
1776	18.6948
1778	18.7212
1780	18.7476
1782	18.7757
1784	18.8039
1786	18.8303
1788	18.8584
1790	18.8865
1792	18.9129
1794	18.9393
1796	18.9657
1798	18.9938
1800	19.022
1802	19.0466
1804	19.0748
1806	19.0994
1808	19.1293
1810	19.1574
1812	19.1838
1814	19.2102
1816	19.2383
1818	19.2647
1820	19.2929
1822	19.3175
1824	19.3439
1826	19.3738
1828	19.4019
1830	19.4283
1832	19.4547
1834	19.4828
1836	19.5092
1838	19.5374
1840	19.5655
1842	19.5919
1844	19.6201
1846	19.6482
1848	19.6763
1850	19.701
1852	19.7291
1854	19.7555
1856	19.7819
1858	19.81
1860	19.8382
1862	19.8646
1864	19.8927
1866	19.9173
1868	19.9455
1870	19.9719
1872	19.9982
1874	20.0264
1876	20.0545
1878	20.0827
1880	20.1108
1882	20.1372
1884	20.1636
1886	20.19
1888	20.2181
1890	20.2445
1892	20.2726
1894	20.299
1896	20.3272
1898	20.3536
1900	20.3817
1902	20.4081
1904	20.4345
1906	20.4626
1908	20.489
1910	20.5172
1912	20.5435
1914	20.5717
1916	20.5981
1918	20.6245
1920	20.6526
1922	20.679
1924	20.7071
1926	20.7335
1928	20.7599
1930	20.788
1932	20.8162
1934	20.8426
1936	20.869
1938	20.8971
1940	20.9235
1942	20.9499
1944	20.978
1946	21.0044
1948	21.0325
1950	21.0589
1952	21.0871
1954	21.1135
1956	21.1416
1958	21.168
1960	21.1944
1962	21.2225
1964	21.2507
1966	21.2753
1968	21.3034
1970	21.3298
1972	21.358
1974	21.3861
1976	21.4125
1978	21.4389
1980	21.467
1982	21.4934
1984	21.5198
1986	21.5479
1988	21.5761
1990	21.6025
1992	21.6288
1994	21.6552
1996	21.6834
1998	21.7098
2000	21.7379
2002	21.7661
2004	21.7924
2006	21.8188
2008	21.847
2010	21.8734
2012	21.9015
2014	21.9279
2016	21.956
2018	21.9824
2020	22.0106
2022	22.0369
2024	22.0633
2026	22.0897
2028	22.1179
2030	22.1442
2032	22.1724
2034	22.1988
2036	22.2252
2038	22.2515
2040	22.2797
2042	22.3061
2044	22.3325
2046	22.3588
2048	22.387
2050	22.4151
2052	22.4415
2054	22.4697
2056	22.496
2058	22.5224
2060	22.5506
2062	22.5787
2064	22.6051
2066	22.6332
2068	22.6579
2070	22.6878
2072	22.7159
2074	22.7405
2076	22.7687
2078	22.7951
2080	22.8232
2082	22.8496
2084	22.8742
2086	22.9059
2088	22.9305
2090	22.9587
2092	22.985
2094	23.0114
2096	23.0413
2098	23.0677
2100	23.0941
2102	23.1205
2104	23.1486
2106	23.175
2108	23.2014
2110	23.2296
2112	23.2559
2114	23.2823
2116	23.3105
2118	23.3369
2120	23.365
2122	23.3914
2124	23.4195
2126	23.4442
2128	23.4723
2130	23.4987
2132	23.5268
2134	23.555
2136	23.5814
2138	23.6077
2140	23.6359
2142	23.6623
2144	23.6904
2146	23.715
2148	23.7449
2150	23.7731
2152	23.7995
2154	23.8259
2156	23.854
2158	23.8804
2160	23.9068
2162	23.9349
2164	23.9613
2166	23.9894
2168	24.0158
2170	24.0422
2172	24.0704
2174	24.0985
2176	24.1249
2178	24.1513
2180	24.1794
2182	24.2058
2184	24.2339
2186	24.2603
2188	24.2867
2190	24.3149
2192	24.343
2194	24.3694
2196	24.3958
2198	24.4239
2200	24.4485
2202	24.4785
2204	24.5031
2206	24.5312
2208	24.5576
2210	24.5858
2212	24.6121
2214	24.6403
2216	24.6649
2218	24.6948
2220	24.7212
2222	24.7476
2224	24.7757
2226	24.8021
2228	24.8285
2230	24.8566
2232	24.8848
2234	24.9094
2236	24.9376
2238	24.9657
2240	24.9921
2242	25.0202
2244	25.0466
2246	25.0748
2248	25.0994
2250	25.1275
2252	25.1539
2254	25.1821
2256	25.2102
2258	25.2348
2260	25.263
2262	25.2894
2264	25.3175
2266	25.3439
2268	25.372
2270	25.3984
2272	25.4266
2274	25.4529
2276	25.4793
2278	25.5075
2280	25.5339
2282	25.562
2284	25.5884
2286	25.6165
2288	25.6429
2290	25.6711
2292	25.6974
2294	25.7256
2296	25.7502
2298	25.7784
2300	25.8047
2302	25.8329
2304	25.861
2306	25.8874
2308	25.9156
2310	25.942
2312	25.9701
2314	25.9947
2316	26.0229
2318	26.0493
2320	26.0756
2322	26.1038
2324	26.1319
2326	26.1566
2328	26.1847
2330	26.2128
2332	26.2392
2334	26.2656
2336	26.2938
2338	26.3201
2340	26.3465
2342	26.3747
2344	26.4011
2346	26.4274
2348	26.4556
2350	26.482
2352	26.5084
2354	26.5383
2356	26.5629
2358	26.5893
2360	26.6174
2362	26.6438
2364	26.6737
2366	26.7001
2368	26.7282
2370	26.7546
2372	26.7828
2374	26.8091
2376	26.8355
2378	26.8619
2380	26.8901
2382	26.9182
2384	26.9446
2386	26.971
2388	26.9974
2390	27.0255
2392	27.0536
2394	27.08
2396	27.1064
2398	27.1363
2400	27.1627
2402	27.1891
2404	27.2155
2406	27.2436
2408	27.27
2410	27.2964
2412	27.3245
2414	27.3527
2416	27.3791
2418	27.4055
2420	27.4336
2422	27.4582
2424	27.4864
2426	27.5128
2428	27.5409
2430	27.5673
2432	27.5954
2434	27.6218
2436	27.65
2438	27.6746
2440	27.7027
2442	27.7309
2444	27.7573
2446	27.7836
2448	27.8118
2450	27.8382
2452	27.8646
2454	27.8927
2456	27.9191
2458	27.9455
2460	27.9736
2462	28
2464	28.0264
2466	28.0545
2468	28.0827
2470	28.1091
2472	28.1354
2474	28.1618
2476	28.1882
2478	28.2181
2480	28.2445
2482	28.2726
2484	28.299
2486	28.3254
2488	28.3553
2490	28.3799
2492	28.4063
2494	28.4345
2496	28.4609
2498	28.489
2500	28.5154
2502	28.5435
2504	28.5699
2506	28.5981
2508	28.6262
2510	28.6526
2512	28.6807
2514	28.7054
2516	28.7335
2518	28.7617
2520	28.788
2522	28.8144
2524	28.8426
2526	28.869
2528	28.8971
2530	28.9252
2532	28.9499
2534	28.9763
2536	29.0044
2538	29.0308
2540	29.0589
2542	29.0853
2544	29.1152
2546	29.1398
2548	29.1662
2550	29.1926
2552	29.219
2554	29.2471
2556	29.2753
2558	29.3017
2560	29.3298
2562	29.358
2564	29.3843
2566	29.409
2568	29.4354
2570	29.4617
2572	29.4916
2574	29.5198
2576	29.5462
2578	29.5726
2580	29.5989
2582	29.6253
2584	29.6552
2586	29.6816
2588	29.708
2590	29.7344
2592	29.7608
2594	29.7889
2596	29.8153
2598	29.8434
2600	29.8698
2602	29.898
2604	29.9244
2606	29.9525
2608	29.9789
2610	30.0053
2612	30.0317
2614	30.058
2616	30.088
2618	30.1126
2620	30.1407
2622	30.1689
2624	30.1953
2626	30.2234
2628	30.2498
2630	30.2762
2632	30.3043
2634	30.3307
2636	30.3571
2638	30.3835
2640	30.4116
2642	30.4398
2644	30.4661
2646	30.4943
2648	30.5207
2650	30.5471
2652	30.5752
2654	30.6016
2656	30.6297
2658	30.6561
2660	30.6825
2662	30.7089
2664	30.737
2666	30.7634
2668	30.7898
2670	30.8162
2672	30.8443
2674	30.8707
2676	30.8971
2678	30.9252
2680	30.9516
2682	30.978
2684	31.0062
2686	31.0343
2688	31.0607
2690	31.0871
2692	31.1135
2694	31.1416
2696	31.1697
2698	31.1961
2700	31.226
2702	31.2507
2704	31.2788
2706	31.3052
2708	31.3316
2710	31.3597
2712	31.3879
2714	31.4125
2716	31.4389
2718	31.467
2720	31.4952
2722	31.5215
2724	31.5497
2726	31.5743
2728	31.6042
2730	31.6288
2732	31.657
2734	31.6851
2736	31.7115
2738	31.7361
2740	31.7661
2742	31.7942
2744	31.8206
2746	31.8487
2748	31.8734
2750	31.9015
2752	31.9279
2754	31.9543
2756	31.9807
2758	32.0088
2760	32.0369
2762	32.0633
2764	32.0915
2766	32.1179
2768	32.1442
2770	32.1724
2772	32.2005
2774	32.2252
2776	32.2533
2778	32.2797
2780	32.3078
2782	32.3342
2784	32.3606
2786	32.3887
2788	32.4151
2790	32.4433
2792	32.4697
2794	32.4978
2796	32.5224
2798	32.5506
2800	32.577
2802	32.6051
2804	32.6315
2806	32.6579
2808	32.686
2810	32.7124
2812	32.7388
2814	32.7669
2816	32.7933
2818	32.8179
2820	32.8461
2822	32.8742
2824	32.9006
2826	32.9288
2828	32.9534
2830	32.9798
2832	33.0097
2834	33.0361
2836	33.0624
2838	33.0923
2840	33.117
2842	33.1434
2844	33.1697
2846	33.1979
2848	33.226
2850	33.2524
2852	33.2806
2854	33.3069
2856	33.3333
2858	33.3597
2860	33.3861
2862	33.4125
2864	33.4406
2866	33.4688
2868	33.4952
2870	33.5215
2872	33.5479
2874	33.5761
2876	33.6042
2878	33.6306
2880	33.657
2882	33.6851
2884	33.7115
2886	33.7379
2888	33.7643
2890	33.7907
2892	33.8188
2894	33.8452
2896	33.8734
2898	33.8997
2900	33.9261
2902	33.9543
2904	33.9807
2906	34.007
2908	34.0352
2910	34.0633
2912	34.0897
2914	34.1161
2916	34.1442
2918	34.1706
2920	34.197
2922	34.2252
2924	34.2515
2926	34.2779
2928	34.3043
2930	34.3325
2932	34.3606
2934	34.387
2936	34.4134
2938	34.4415
2940	34.4679
2942	34.496
2944	34.5224
2946	34.5506
2948	34.5752
2950	34.6033
2952	34.6315
2954	34.6579
2956	34.6843
2958	34.7124
2960	34.7388
2962	34.7669
2964	34.7933
2966	34.8179
2968	34.8478
2970	34.8742
2972	34.9024
2974	34.9305
2976	34.9551
2978	34.9833
2980	35.0097
2982	35.0378
2984	35.066
2986	35.0923
2988	35.117
2990	35.1469
2992	35.1733
2994	35.2014
2996	35.2278
2998	35.2524
3000	35.2806
3002	35.3087
3004	35.3351
3006	35.3632
3008	35.3896
3010	35.416
3012	35.4442
3014	35.4705
3016	35.4987
3018	35.5251
3020	35.5497
3022	35.5761
3024	35.6042
3026	35.6306
3028	35.6588
3030	35.6851
3032	35.7115
3034	35.7397
3036	35.7678
3038	35.7942
3040	35.8223
3042	35.8487
3044	35.8751
3046	35.9015
3048	35.9296
3050	35.9578
3052	35.9824
3054	36.0106
3056	36.0369
3058	36.0651
3060	36.0897
3062	36.1179
3064	36.1442
3066	36.1706
3068	36.1988
3070	36.2269
3072	36.2533
3074	36.2814
3076	36.3078
3078	36.3342
3080	36.3606
3082	36.3887
3084	36.4151
3086	36.4415
3088	36.4697
3090	36.496
3092	36.5242
3094	36.5506
3096	36.577
3098	36.6051
3100	36.6332
3102	36.6596
3104	36.686
3106	36.7124
3108	36.7405
3110	36.7687
3112	36.7951
3114	36.8215
3116	36.8478
3118	36.876
3120	36.9024
3122	36.9288
3124	36.9551
3126	36.9833
3128	37.0097
3130	37.0378
3132	37.0624
3134	37.0888
3136	37.117
3138	37.1451
3140	37.1715
3142	37.1979
3144	37.226
3146	37.2542
3148	37.2806
3150	37.3069
3152	37.3333
3154	37.3615
3156	37.3861
3158	37.416
3160	37.4406
3162	37.467
3164	37.4952
3166	37.5233
3168	37.5479
3170	37.5761
3172	37.6025
3174	37.6306
3176	37.657
3178	37.6834
3180	37.7115
3182	37.7379
3184	37.7661
3186	37.7924
3188	37.8206
3190	37.847
3192	37.8751
3194	37.9015
3196	37.9296
3198	37.956
3200	37.9824
3202	38.0106
3204	38.0369
3206	38.0651
3208	38.0915
3210	38.1196
3212	38.1442
3214	38.1706
3216	38.1988
3218	38.2252
3220	38.2515
3222	38.2779
3224	38.3078
3226	38.3342
3228	38.3588
3230	38.3887
3232	38.4134
3234	38.4398
3236	38.4679
3238	38.4943
3240	38.5224
3242	38.5488
3244	38.5752
3246	38.6016
3248	38.6315
3250	38.6579
3252	38.6843
3254	38.7142
3256	38.7388
3258	38.7652
3260	38.7933
3262	38.8179
3264	38.8461
3266	38.8742
3268	38.9006
3270	38.9252
3272	38.9551
3274	38.9815
3276	39.0079
3278	39.0343
3280	39.0607
3282	39.0888
3284	39.1152
3286	39.1416
3288	39.1697
3290	39.1961
3292	39.2243
3294	39.2507
3296	39.277
3298	39.3052
3300	39.3316
3302	39.3597
3304	39.3843
3306	39.4125
3308	39.4406
3310	39.467
3312	39.4916
3314	39.5198
3316	39.5462
3318	39.5726
3320	39.5989
3322	39.6288
3324	39.6535
3326	39.6799
3328	39.7062
3330	39.7344
3332	39.7608
3334	39.7889
3336	39.8153
3338	39.8417
3340	39.8698
3342	39.8962
3344	39.9244
3346	39.9507
3348	39.9771
3350	40.0053
3352	40.0299
3354	40.058
3356	40.0844
3358	40.1108
3360	40.1372
3362	40.1653
3364	40.1917
3366	40.2164
3368	40.2463
3370	40.2726
3372	40.299
3374	40.3272
3376	40.3536
3378	40.3799
3380	40.4063
3382	40.4345
3384	40.4626
3386	40.489
3388	40.5172
3390	40.5435
3392	40.5699
3394	40.5963
3396	40.6245
3398	40.6508
3400	40.6755
3402	40.7036
3404	40.7318
3406	40.7581
3408	40.7845
3410	40.8109
3412	40.8391
3414	40.8654
3416	40.8918
3418	40.92
3420	40.9446
3422	40.9727
3424	41.0009
3426	41.0273
3428	41.0536
3430	41.0818
3432	41.1064
3434	41.1328
3436	41.1609
3438	41.1873
3440	41.2137
3442	41.2401
3444	41.2682
3446	41.2946
3448	41.3228
3450	41.3474
3452	41.3738
3454	41.4019
3456	41.4283
3458	41.4547
3460	41.4828
3462	41.5092
3464	41.5374
3466	41.5638
3468	41.5901
3470	41.6183
3472	41.6447
3474	41.6711
3476	41.6992
3478	41.7256
3480	41.7537
3482	41.7784
3484	41.8065
3486	41.8329
3488	41.8593
3490	41.8874
3492	41.9138
3494	41.9402
3496	41.9666
3498	41.9947
3500	42.0229
3502	42.0475
3504	42.0739
3506	42.102
3508	42.1284
3510	42.1583
3512	42.1847
3514	42.2093
3516	42.2375
3518	42.2639
3520	42.2902
3522	42.3184
3524	42.3448
3526	42.3729
3528	42.3975
3530	42.4257
3532	42.4521
3534	42.4802
3536	42.5048
3538	42.533
3540	42.5594
3542	42.5858
3544	42.6121
3546	42.6385
3548	42.6667
3550	42.6931
3552	42.7194
3554	42.7476
3556	42.774
3558	42.8004
3560	42.8285
3562	42.8531
3564	42.8813
3566	42.9077
3568	42.934
3570	42.9604
3572	42.9886
3574	43.015
3576	43.0449
3578	43.0695
3580	43.0976
3582	43.124
3584	43.1504
3586	43.1768
3588	43.2032
3590	43.2296
3592	43.2577
3594	43.2841
3596	43.3105
3598	43.3369
3600	43.365
3602	43.3896
3604	43.4178
3606	43.4442
3608	43.4705
3610	43.4969
3612	43.5268
3614	43.5532
3616	43.5814
3618	43.606
3620	43.6341
3622	43.6605
3624	43.6869
3626	43.7133
3628	43.7397
3630	43.7661
3632	43.7942
3634	43.8206
3636	43.847
3638	43.8751
3640	43.9015
3642	43.9279
3644	43.9543
3646	43.9824
3648	44.0088
3650	44.0352
3652	44.0598
3654	44.0897
3656	44.1143
3658	44.1425
3660	44.1689
3662	44.197
3664	44.2234
3666	44.2498
3668	44.2744
3670	44.3026
3672	44.3289
3674	44.3571
3676	44.3835
3678	44.4099
3680	44.438
3682	44.4626
3684	44.4908
3686	44.5172
3688	44.5453
3690	44.5717
3692	44.5981
3694	44.6262
3696	44.6526
3698	44.6807
3700	44.7054
3702	44.7318
3704	44.7581
3706	44.7863
3708	44.8127
3710	44.8408
3712	44.8672
3714	44.8936
3716	44.92
3718	44.9464
3720	44.9727
3722	45.0009
3724	45.0255
3726	45.0519
3728	45.08
3730	45.1064
3732	45.1346
3734	45.1592
3736	45.1873
3738	45.2137
3740	45.2401
3742	45.2665
3744	45.2929
3746	45.3193
3748	45.3456
3750	45.372
3752	45.4002
3754	45.4283
3756	45.4547
3758	45.4811
3760	45.5092
3762	45.5339
3764	45.562
3766	45.5884
3768	45.6148
3770	45.6429
3772	45.6693
3774	45.6974
3776	45.7221
3778	45.7485
3780	45.7766
3782	45.803
3784	45.8294
3786	45.8575
3788	45.8839
3790	45.9103
3792	45.9349
3794	45.9631
3796	45.9894
3798	46.0158
3800	46.044
3802	46.0704
3804	46.0967
3806	46.1249
3808	46.153
3810	46.1794
3812	46.2058
3814	46.2304
3816	46.2586
3818	46.285
3820	46.3131
3822	46.3395
3824	46.3641
3826	46.3923
3828	46.4186
3830	46.4468
3832	46.4714
3834	46.4978
3836	46.5259
3838	46.5523
3840	46.5787
3842	46.6051
3844	46.6315
3846	46.6596
3848	46.6878
3850	46.7124
3852	46.7388
3854	46.7669
3856	46.7916
3858	46.8179
3860	46.8461
3862	46.8725
3864	46.8989
3866	46.9252
3868	46.9516
3870	46.978
3872	47.0062
3874	47.0325
3876	47.0607
3878	47.0871
3880	47.1135
3882	47.1416
3884	47.168
3886	47.1926
3888	47.2208
3890	47.2471
3892	47.2735
3894	47.3017
3896	47.3281
3898	47.3544
3900	47.3826
3902	47.4072
3904	47.4354
3906	47.4617
3908	47.4881
3910	47.5163
3912	47.5427
3914	47.569
3916	47.5972
3918	47.6236
3920	47.65
3922	47.6763
3924	47.7045
3926	47.7309
3928	47.7573
3930	47.7854
3932	47.8118
3934	47.8382
3936	47.8663
3938	47.8927
3940	47.9191
3942	47.9455
3944	47.9719
3946	48
3948	48.0264
3950	48.0528
3952	48.0792
3954	48.1073
3956	48.1337
[truncated: 1,511 more rows]

## Sheet: S3-C
Pre-conditioning:	,	no	,	% Rel. Humidity
Pre-conditioning:	,	23	,	°C
Pre-conditioning:	,	-	,	Hrs.
Room Conditions:	,	75.6	,	% Rel. Humidity
Room Conditions:	,	23	,	°C
Test Temperature:	,	23	,	°C
Device Number:	,	165
Volume:	,	315000	,	nl
Test Gas:	,	O2
Gas Stream:	,	80	,	cm³/min
Humidity:	,	0	,	% Rel. Humidity
Sample Area:	,	78.4	,	cm²
Comment:	,
GTR:	,	26.1562
Number of Test Values:	,	3967
Evaluation starts on:	,	736.121
Evaluation ends on:	,	881.556
Test Period:	,	16052
Evacuation time:	,
Time Interval:	,	4
time [s]	pressure [hPa]
0	-2.41337
4	-2.40633
8	-2.40457
12	-2.40457
16	-2.40106
20	-2.40106
24	-2.3993
28	-2.3993
32	-2.39754
36	-2.39754
40	-2.39754
44	-2.39754
48	-2.39754
52	-2.39578
56	-2.39578
60	-2.39402
64	-2.39402
68	-2.39402
72	-2.39226
76	-2.39226
80	-2.39226
84	-2.38874
88	-2.38874
92	-2.38698
96	-2.38698
100	-2.38698
104	-2.38698
108	-2.38347
112	-2.38171
116	-2.38171
120	-2.37995
124	-2.37995
128	-2.37643
132	-2.37643
136	-2.37291
140	-2.37291
144	-2.37115
148	-2.36763
152	-2.36588
156	-2.36412
160	-2.3606
164	-2.35884
168	-2.35532
172	-2.35356
176	-2.35004
180	-2.34653
184	-2.34477
188	-2.33949
192	-2.33773
196	-2.33245
200	-2.32894
204	-2.32366
208	-2.3219
212	-2.31662
216	-2.3131
220	-2.30783
224	-2.30255
228	-2.29727
232	-2.292
236	-2.28672
240	-2.28144
244	-2.27617
248	-2.27089
252	-2.26561
256	-2.25858
260	-2.25154
264	-2.2445
268	-2.23923
272	-2.23219
276	-2.22339
280	-2.21636
284	-2.20932
288	-2.20229
292	-2.19349
296	-2.18646
300	-2.17942
304	-2.17062
308	-2.16359
312	-2.15303
316	-2.14424
320	-2.13544
324	-2.12665
328	-2.11785
332	-2.10906
336	-2.10026
340	-2.08971
344	-2.08091
348	-2.07212
352	-2.06157
356	-2.05277
360	-2.04222
364	-2.03166
368	-2.02111
372	-2.0088
376	-2
380	-1.98769
384	-1.97713
388	-1.96658
392	-1.95427
396	-1.94371
400	-1.93316
404	-1.92084
408	-1.90853
412	-1.89798
416	-1.88566
420	-1.87159
424	-1.85928
428	-1.84872
432	-1.83465
436	-1.82234
440	-1.81003
444	-1.79595
448	-1.78364
452	-1.76781
456	-1.7555
460	-1.74142
464	-1.72735
468	-1.71328
472	-1.70097
476	-1.6869
480	-1.67282
484	-1.65875
488	-1.64468
492	-1.63061
496	-1.61478
500	-1.6007
504	-1.58487
508	-1.57256
512	-1.55497
516	-1.53738
520	-1.52507
524	-1.50923
528	-1.49164
532	-1.47757
536	-1.46174
540	-1.44591
544	-1.43008
548	-1.41425
552	-1.39842
556	-1.38083
560	-1.365
564	-1.34741
568	-1.33157
572	-1.31574
576	-1.29815
580	-1.28056
584	-1.26473
588	-1.24714
592	-1.22955
596	-1.21372
600	-1.19613
604	-1.17854
608	-1.16095
612	-1.14336
616	-1.12577
620	-1.10818
624	-1.08883
628	-1.07124
632	-1.05365
636	-1.03606
640	-1.01847
644	-0.99912
648	-0.98153
652	-0.96394
656	-0.944591
660	-0.927001
664	-0.905893
668	-0.886544
672	-0.867194
676	-0.847845
680	-0.830255
684	-0.810906
688	-0.791557
692	-0.772208
696	-0.752858
700	-0.733509
704	-0.71416
708	-0.693052
712	-0.675462
716	-0.654354
720	-0.635004
724	-0.615655
728	-0.594547
732	-0.576957
736	-0.555849
740	-0.5365
744	-0.515391
748	-0.494283
752	-0.476693
756	-0.455585
760	-0.436236
764	-0.413369
768	-0.394019
772	-0.37467
776	-0.353562
780	-0.332454
784	-0.311346
788	-0.290237
792	-0.270888
796	-0.24978
800	-0.228672
804	-0.207564
808	-0.186456
812	-0.163588
816	-0.14248
820	-0.121372
824	-0.100264
828	-0.0791557
832	-0.0580475
836	-0.0351803
840	-0.0140721
844	0.00527704
848	0.0281442
852	0.0510114
856	0.0721196
860	0.0932278
864	0.116095
868	0.137203
872	0.16007
876	0.181179
880	0.202287
884	0.225154
888	0.248021
892	0.269129
896	0.291996
900	0.314864
904	0.337731
908	0.360598
912	0.383465
916	0.406332
920	0.4292
924	0.450308
928	0.473175
932	0.496042
936	0.518909
940	0.541777
944	0.564644
948	0.587511
952	0.610378
956	0.633245
960	0.656113
964	0.67898
968	0.701847
972	0.724714
976	0.74934
980	0.772208
984	0.795075
988	0.817942
992	0.842568
996	0.867194
1000	0.888303
1004	0.91117
1008	0.935796
1012	0.958663
1016	0.983289
1020	1.00616
1024	1.02902
1028	1.05365
1032	1.07828
1036	1.10114
1040	1.12577
1044	1.14864
1048	1.1715
1052	1.19613
1056	1.22076
1060	1.24362
1064	1.27001
1068	1.29288
1072	1.31574
1076	1.33861
1080	1.365
1084	1.38962
1088	1.41425
1092	1.43712
1096	1.4635
1100	1.48637
1104	1.50923
1108	1.53386
1112	1.55849
1116	1.58311
1120	1.60774
1124	1.63237
1128	1.65699
1132	1.68162
1136	1.70624
1140	1.73087
1144	1.75374
1148	1.77836
1152	1.80475
1156	1.82938
1160	1.85224
1164	1.87863
1168	1.90325
1172	1.92788
1176	1.95251
1180	1.97713
1184	2.00352
1188	2.02639
1192	2.05101
1196	2.07564
1200	2.10202
1204	2.12665
1208	2.15128
1212	2.1759
1216	2.20229
1220	2.22691
1224	2.25154
1228	2.27617
1232	2.30255
1236	2.32718
1240	2.3518
1244	2.37643
1248	2.40281
1252	2.42744
1256	2.45207
1260	2.47845
1264	2.50484
1268	2.5277
1272	2.55409
1276	2.58047
1280	2.6051
1284	2.63149
1288	2.65611
1292	2.6825
1296	2.70712
1300	2.73175
1304	2.75814
1308	2.78452
1312	2.81091
1316	2.83553
1320	2.86192
1324	2.8883
1328	2.91469
1332	2.93931
1336	2.9657
1340	2.99208
1344	3.01671
1348	3.0431
1352	3.06948
1356	3.09411
1360	3.11873
1364	3.14512
1368	3.1715
1372	3.19789
1376	3.22427
1380	3.2489
1384	3.27529
1388	3.30167
1392	3.32806
1396	3.35444
1400	3.37907
1404	3.40545
1408	3.43184
1412	3.45822
1416	3.48461
1420	3.51099
1424	3.53738
1428	3.56376
1432	3.59015
1436	3.61653
1440	3.64116
1444	3.66755
1448	3.69569
1452	3.72032
1456	3.7467
1460	3.77133
1464	3.79947
1468	3.82586
1472	3.85224
1476	3.87863
1480	3.90501
1484	3.9314
1488	3.95954
1492	3.98417
1496	4.01055
1500	4.0387
1504	4.06332
1508	4.08971
1512	4.11785
1516	4.14424
1520	4.17062
1524	4.19701
1528	4.22339
1532	4.24978
1536	4.27617
1540	4.30255
1544	4.32894
1548	4.35532
1552	4.38347
1556	4.40985
1560	4.43624
1564	4.46262
1568	4.48901
1572	4.51715
1576	4.54178
1580	4.56992
1584	4.59631
1588	4.62269
1592	4.64908
1596	4.67722
1600	4.70185
1604	4.72999
1608	4.75638
1612	4.781
1616	4.80915
1620	4.83553
1624	4.86368
1628	4.89006
1632	4.91645
1636	4.94283
1640	4.97098
1644	4.99736
1648	5.02375
1652	5.05013
1656	5.07652
1660	5.10466
1664	5.13281
1668	5.15919
1672	5.18734
1676	5.21196
1680	5.24011
1684	5.26649
1688	5.29464
1692	5.31926
1696	5.34741
1700	5.37555
1704	5.40193
1708	5.42832
1712	5.45471
1716	5.48285
1720	5.50923
1724	5.53738
1728	5.56376
1732	5.59191
1736	5.61829
1740	5.64468
1744	5.67282
1748	5.69745
1752	5.72735
1756	5.75374
1760	5.78012
1764	5.80651
1768	5.83641
1772	5.8628
1776	5.88918
1780	5.91733
1784	5.94371
1788	5.97186
1792	5.99824
1796	6.02639
1800	6.05453
1804	6.08091
1808	6.1073
1812	6.1372
1816	6.16359
1820	6.18997
1824	6.21812
1828	6.2445
1832	6.27265
1836	6.29903
1840	6.32718
1844	6.35532
1848	6.38171
1852	6.40809
1856	6.43624
1860	6.46438
1864	6.49077
1868	6.51891
1872	6.54529
1876	6.57344
1880	6.59982
1884	6.62797
1888	6.65611
1892	6.68426
1896	6.71064
1900	6.73703
1904	6.76517
1908	6.79332
1912	6.82146
1916	6.84785
1920	6.87599
1924	6.90237
1928	6.92876
1932	6.9569
1936	6.98505
1940	7.01319
1944	7.03958
1948	7.06596
1952	7.09411
1956	7.12225
1960	7.15215
1964	7.17678
1968	7.20668
1972	7.23307
1976	7.26121
1980	7.28936
1984	7.31574
1988	7.34389
1992	7.37203
1996	7.39842
2000	7.42656
2004	7.45295
2008	7.48109
2012	7.50923
2016	7.53738
2020	7.56552
2024	7.59191
2028	7.62005
2032	7.6482
2036	7.67458
2040	7.70273
2044	7.72911
2048	7.75726
2052	7.78364
2056	7.81179
2060	7.83817
2064	7.86631
2068	7.89446
2072	7.9226
2076	7.94899
2080	7.97713
2084	8.00528
2088	8.03342
2092	8.06157
2096	8.08795
2100	8.11609
2104	8.14424
2108	8.17238
2112	8.20053
2116	8.22691
2120	8.25506
2124	8.2832
2128	8.31135
2132	8.33949
2136	8.36588
2140	8.39402
2144	8.42216
2148	8.45031
2152	8.47845
2156	8.5066
2160	8.53474
2164	8.56113
2168	8.58927
2172	8.61741
2176	8.64556
2180	8.67194
2184	8.70009
2188	8.72823
2192	8.75638
2196	8.78628
2200	8.81266
2204	8.84257
2208	8.86895
2212	8.8971
2216	8.92348
2220	8.95163
2224	8.98153
2228	9.00792
2232	9.03606
2236	9.0642
2240	9.09235
2244	9.12049
2248	9.14864
2252	9.17678
2256	9.20493
2260	9.23307
2264	9.26121
2268	9.28936
2272	9.31926
2276	9.34741
2280	9.37379
2284	9.40193
2288	9.43008
2292	9.45998
2296	9.48637
2300	9.51451
2304	9.54266
2308	9.57256
2312	9.59894
2316	9.62709
2320	9.65523
2324	9.68338
2328	9.71328
2332	9.73967
2336	9.76781
2340	9.79595
2344	9.8241
2348	9.854
2352	9.88039
2356	9.90853
2360	9.93668
2364	9.96482
2368	9.99296
2372	10.0246
2376	10.0493
2380	10.0792
2384	10.1073
2388	10.1354
2392	10.1636
2396	10.1917
2400	10.2216
2404	10.2498
2408	10.2779
2412	10.3061
2416	10.3342
2420	10.3624
2424	10.3923
2428	10.4186
2432	10.4468
2436	10.4767
2440	10.5031
2444	10.5312
2448	10.5611
2452	10.5893
2456	10.6174
2460	10.6456
2464	10.6755
2468	10.7018
2472	10.7318
2476	10.7599
2480	10.7898
2484	10.8162
2488	10.8443
2492	10.8725
2496	10.9006
2500	10.9288
2504	10.9587
2508	10.985
2512	11.0132
2516	11.0413
2520	11.0712
2524	11.0994
2528	11.1258
2532	11.1557
2536	11.1838
2540	11.212
2544	11.2419
2548	11.2682
2552	11.2982
2556	11.3263
2560	11.3544
2564	11.3826
2568	11.4125
2572	11.4406
2576	11.4688
2580	11.4969
2584	11.5251
2588	11.5532
2592	11.5831
2596	11.613
2600	11.6376
2604	11.6675
2608	11.6974
2612	11.7256
2616	11.7555
2620	11.7836
2624	11.8118
2628	11.8399
2632	11.8698
2636	11.8962
2640	11.9261
2644	11.9543
2648	11.9824
2652	12.0123
2656	12.0405
2660	12.0686
2664	12.0967
2668	12.1266
2672	12.153
2676	12.1829
2680	12.2111
2684	12.2392
2688	12.2691
2692	12.2955
2696	12.3254
2700	12.3536
2704	12.3817
2708	12.4099
2712	12.4398
2716	12.4661
2720	12.496
2724	12.5242
2728	12.5523
2732	12.5822
2736	12.6104
2740	12.6385
2744	12.6684
2748	12.6966
2752	12.7247
2756	12.7529
2760	12.7828
2764	12.8109
2768	12.8391
2772	12.8672
2776	12.8971
2780	12.9252
2784	12.9534
2788	12.9833
2792	13.0114
2796	13.0396
2800	13.0695
2804	13.0959
2808	13.1258
2812	13.1557
2816	13.1821
2820	13.212
2824	13.2419
2828	13.27
2832	13.2982
2836	13.3263
2840	13.3562
2844	13.3826
2848	13.4107
2852	13.4406
2856	13.4705
2860	13.4969
2864	13.5233
2868	13.555
2872	13.5831
2876	13.6113
2880	13.6394
2884	13.6658
2888	13.6957
2892	13.7274
2896	13.7537
2900	13.7819
2904	13.81
2908	13.8382
2912	13.8681
2916	13.8962
2920	13.9261
2924	13.9543
2928	13.9824
2932	14.0123
2936	14.0405
2940	14.0686
2944	14.0967
2948	14.1249
2952	14.1548
2956	14.1829
2960	14.2111
2964	14.241
2968	14.2691
2972	14.2973
2976	14.3272
2980	14.3553
2984	14.3852
2988	14.4116
2992	14.4433
2996	14.4714
3000	14.5013
3004	14.5277
3008	14.5576
3012	14.5858
3016	14.6157
3020	14.6438
3024	14.6719
3028	14.7018
3032	14.73
3036	14.7599
3040	14.7898
3044	14.8179
3048	14.8461
3052	14.876
3056	14.9024
3060	14.9323
3064	14.9622
3068	14.9903
3072	15.0185
3076	15.0466
3080	15.0765
3084	15.1064
3088	15.1328
3092	15.1627
3096	15.1909
3100	15.2208
3104	15.2471
3108	15.277
3112	15.3052
3116	15.3333
3120	15.3615
3124	15.3914
3128	15.4195
3132	15.4494
3136	15.4758
3140	15.5057
3144	15.5356
3148	15.562
3152	15.5919
3156	15.6201
3160	15.65
3164	15.6781
3168	15.7062
3172	15.7344
3176	15.7643
3180	15.7924
3184	15.8223
3188	15.8522
3192	15.8786
3196	15.9085
3200	15.9367
3204	15.9648
3208	15.9947
3212	16.0211
3216	16.0528
3220	16.0792
3224	16.1091
3228	16.139
3232	16.1671
3236	16.1953
3240	16.2234
3244	16.2533
3248	16.2814
3252	16.3113
3256	16.3395
3260	16.3694
3264	16.3975
3268	16.4239
3272	16.4538
3276	16.482
3280	16.5119
3284	16.54
3288	16.5699
3292	16.5981
3296	16.6262
3300	16.6561
3304	16.6825
3308	16.7124
3312	16.7423
3316	16.7722
3320	16.7986
3324	16.8285
3328	16.8584
3332	16.8865
3336	16.9147
3340	16.9428
3344	16.971
3348	17.0026
3352	17.0308
3356	17.0589
3360	17.0871
3364	17.117
3368	17.1469
3372	17.1733
3376	17.2032
3380	17.2313
3384	17.2595
3388	17.2894
3392	17.3175
3396	17.3474
3400	17.3773
3404	17.4055
3408	17.4336
3412	17.4617
3416	17.4916
3420	17.5198
3424	17.5497
3428	17.5778
3432	17.606
3436	17.6341
3440	17.6623
3444	17.6922
3448	17.7221
3452	17.7502
3456	17.7784
3460	17.8083
3464	17.8364
3468	17.8663
3472	17.8927
3476	17.9244
3480	17.9525
3484	17.9807
3488	18.0106
3492	18.0387
3496	18.0686
3500	18.095
3504	18.1249
3508	18.1548
3512	18.1829
3516	18.2111
3520	18.241
3524	18.2674
3528	18.2973
3532	18.3254
3536	18.3553
3540	18.3852
3544	18.4134
3548	18.4415
3552	18.4714
3556	18.4996
3560	18.5295
3564	18.5594
3568	18.5875
3572	18.6157
3576	18.6456
3580	18.6737
3584	18.7018
3588	18.73
3592	18.7617
3596	18.788
3600	18.8179
3604	18.8478
3608	18.876
3612	18.9041
3616	18.934
3620	18.9622
3624	18.9903
3628	19.0202
3632	19.0484
3636	19.0783
3640	19.1064
3644	19.1346
3648	19.1645
3652	19.1944
3656	19.2225
3660	19.2524
3664	19.2806
3668	19.3087
3672	19.3369
3676	19.3685
3680	19.3949
3684	19.4248
3688	19.4547
3692	19.4846
3696	19.5128
3700	19.5427
3704	19.5726
3708	19.6007
3712	19.6288
3716	19.657
3720	19.6869
3724	19.715
3728	19.7449
3732	19.7731
3736	19.8012
3740	19.8311
3744	19.8593
3748	19.8874
3752	19.9173
3756	19.9472
3760	19.9736
3764	20.0018
3768	20.0334
3772	20.0598
3776	20.0915
3780	20.1196
3784	20.1495
3788	20.1759
3792	20.2058
3796	20.2357
3800	20.2621
3804	20.2938
3808	20.3219
3812	20.3518
3816	20.3799
3820	20.4099
3824	20.4362
3828	20.4661
3832	20.4943
3836	20.5242
3840	20.5523
3844	20.5805
3848	20.6104
3852	20.6385
3856	20.6684
3860	20.6966
3864	20.7265
3868	20.7529
3872	20.7828
3876	20.8127
3880	20.8408
3884	20.8707
3888	20.8989
3892	20.927
3896	20.9569
3900	20.985
3904	21.015
3908	21.0466
3912	21.0748
3916	21.1047
3920	21.1328
3924	21.1609
3928	21.1926
3932	21.219
3936	21.2489
3940	21.277
3944	21.3069
3948	21.3369
3952	21.365
3956	21.3949
3960	21.423
3964	21.4512
3968	21.4793
3972	21.5092
3976	21.5391
3980	21.5673
3984	21.5954
3988	21.6236
3992	21.6535
3996	21.6816
4000	21.7098
4004	21.7379
4008	21.7678
4012	21.796
4016	21.8259
4020	21.8558
4024	21.8821
4028	21.9103
4032	21.9402
4036	21.9683
4040	21.9982
4044	22.0264
4048	22.0545
4052	22.0844
4056	22.1126
4060	22.1407
4064	22.1706
4068	22.2005
4072	22.2287
4076	22.2568
4080	22.285
4084	22.3131
4088	22.3448
4092	22.3712
4096	22.3993
4100	22.4292
4104	22.4573
4108	22.489
4112	22.5172
4116	22.5453
4120	22.577
4124	22.6033
4128	22.6332
4132	22.6614
4136	22.6913
4140	22.7212
4144	22.7493
4148	22.7792
4152	22.8091
4156	22.8373
4160	22.8672
4164	22.8971
4168	22.9252
4172	22.9551
4176	22.9815
4180	23.0114
4184	23.0413
4188	23.0677
4192	23.0976
4196	23.1258
4200	23.1557
4204	23.1838
4208	23.212
4212	23.2401
4216	23.2682
4220	23.2982
4224	23.3281
4228	23.358
4232	23.3826
4236	23.4142
4240	23.4442
4244	23.4705
4248	23.5004
4252	23.5286
4256	23.5567
4260	23.5884
4264	23.6148
4268	23.6447
4272	23.6728
4276	23.701
4280	23.7309
4284	23.7608
4288	23.7889
4292	23.8171
4296	23.847
4300	23.8751
4304	23.905
4308	23.9332
4312	23.9613
4316	23.993
4320	24.0229
4324	24.051
4328	24.0792
4332	24.1091
4336	24.1354
4340	24.1671
4344	24.1935
4348	24.2252
4352	24.2533
4356	24.2814
4360	24.3096
4364	24.3395
4368	24.3676
4372	24.3958
4376	24.4257
4380	24.4556
4384	24.4837
4388	24.5119
4392	24.54
4396	24.5682
4400	24.5981
4404	24.628
4408	24.6561
4412	24.6843
4416	24.7142
4420	24.7423
4424	24.7722
4428	24.8004
4432	24.8285
4436	24.8584
4440	24.8865
4444	24.9147
4448	24.9446
4452	24.9727
4456	25.0009
4460	25.029
4464	25.0589
4468	25.0871
4472	25.1152
4476	25.1451
4480	25.175
4484	25.2032
4488	25.2313
4492	25.2595
4496	25.2894
4500	25.3193
4504	25.3474
4508	25.3755
4512	25.4055
4516	25.4336
4520	25.4635
4524	25.4934
4528	25.5198
4532	25.5479
4536	25.5761
4540	25.606
4544	25.6341
4548	25.6623
4552	25.6904
4556	25.7203
4560	25.7502
4564	25.7784
4568	25.8065
4572	25.8364
4576	25.8663
4580	25.8945
4584	25.9244
4588	25.9507
4592	25.9807
4596	26.0088
4600	26.0387
4604	26.0668
4608	26.095
4612	26.1249
4616	26.1513
4620	26.1812
4624	26.2111
4628	26.241
4632	26.2674
4636	26.2973
4640	26.3254
4644	26.3553
4648	26.3835
4652	26.4134
4656	26.4415
4660	26.4697
4664	26.4996
4668	26.5277
4672	26.5558
4676	26.5858
4680	26.6139
4684	26.6438
4688	26.6737
4692	26.7018
4696	26.73
4700	26.7599
4704	26.788
4708	26.8162
4712	26.8461
4716	26.8725
4720	26.9024
4724	26.9305
4728	26.9587
4732	26.9886
4736	27.0185
4740	27.0466
4744	27.0765
4748	27.1047
4752	27.1328
4756	27.1627
4760	27.1909
4764	27.2208
4768	27.2489
4772	27.2788
4776	27.3069
4780	27.3369
4784	27.365
4788	27.3949
4792	27.423
4796	27.4512
4800	27.4793
4804	27.5092
4808	27.5374
4812	27.5673
4816	27.5954
4820	27.6253
4824	27.6535
4828	27.6816
4832	27.7098
4836	27.7379
4840	27.7678
4844	27.796
4848	27.8259
4852	27.854
4856	27.8839
4860	27.9138
4864	27.9437
4868	27.9701
4872	28
4876	28.0281
4880	28.0563
4884	28.0862
4888	28.1143
4892	28.146
4896	28.1741
4900	28.2023
4904	28.2304
4908	28.2603
4912	28.2885
4916	28.3166
4920	28.3465
4924	28.3747
4928	28.4028
4932	28.4327
4936	28.4626
4940	28.4908
4944	28.5172
4948	28.5488
4952	28.577
4956	28.6051
4960	28.635
4964	28.6649
4968	28.6948
4972	28.723
4976	28.7511
4980	28.781
4984	28.8109
4988	28.8391
4992	28.8672
4996	28.8971
5000	28.9252
5004	28.9551
5008	28.9833
5012	29.0114
5016	29.0413
5020	29.0695
5024	29.0976
5028	29.1275
5032	29.1557
5036	29.1856
5040	29.2155
5044	29.2436
5048	29.2718
5052	29.3017
5056	29.3298
5060	29.358
5064	29.3879
5068	29.416
5072	29.4442
5076	29.4741
5080	29.504
5084	29.5321
5088	29.562
5092	29.5901
5096	29.6201
5100	29.6482
5104	29.6781
5108	29.7062
5112	29.7361
5116	29.7643
5120	29.7942
5124	29.8223
5128	29.8522
5132	29.8804
5136	29.9103
5140	29.9384
5144	29.9683
5148	29.9965
5152	30.0264
5156	30.0545
5160	30.0827
5164	30.1108
5168	30.1407
5172	30.1689
5176	30.1988
5180	30.2287
5184	30.2586
5188	30.2867
5192	30.3166
5196	30.3465
5200	30.3747
5204	30.4046
5208	30.4345
5212	30.4626
5216	30.4908
5220	30.5207
5224	30.5506
5228	30.5805
5232	30.6086
5236	30.6385
5240	30.6684
5244	30.6983
5248	30.7265
5252	30.7546
5256	30.7845
5260	30.8162
5264	30.8461
5268	30.8725
5272	30.9024
5276	30.9305
5280	30.9604
5284	30.9886
5288	31.0185
5292	31.0466
5296	31.0765
5300	31.1047
5304	31.1346
5308	31.1645
5312	31.1926
5316	31.2243
5320	31.2542
5324	31.2823
5328	31.3105
5332	31.3421
5336	31.3703
5340	31.3984
5344	31.4301
5348	31.4582
5352	31.4864
5356	31.5163
5360	31.5444
5364	31.5743
5368	31.6025
5372	31.6324
5376	31.6605
5380	31.6887
5384	31.7168
5388	31.7485
5392	31.7748
5396	31.8047
5400	31.8347
5404	31.861
5408	31.8909
5412	31.9208
5416	31.9507
5420	31.9807
5424	32.0106
5428	32.0369
5432	32.0668
5436	32.095
5440	32.1249
5444	32.1548
5448	32.1812
5452	32.2111
5456	32.2392
5460	32.2691
5464	32.2973
5468	32.3289
5472	32.3571
5476	32.3852
5480	32.4134
5484	32.4433
5488	32.4732
5492	32.5013
5496	32.5295
5500	32.5594
5504	32.5875
5508	32.6174
5512	32.6456
5516	32.6737
5520	32.7036
5524	32.7318
5528	32.7599
5532	32.788
5536	32.8179
5540	32.8478
5544	32.876
5548	32.9059
5552	32.934
5556	32.9622
5560	32.9921
5564	33.0202
5568	33.0501
5572	33.08
5576	33.1082
5580	33.1363
5584	33.1645
5588	33.1944
5592	33.2243
5596	33.2524
5600	33.2806
5604	33.3105
5608	33.3386
5612	33.3685
5616	33.3984
5620	33.4283
5624	33.4582
5628	33.4881
5632	33.5163
5636	33.5444
5640	33.5726
5644	33.6025
5648	33.6306
5652	33.6623
5656	33.6887
5660	33.7186
5664	33.7485
5668	33.7766
5672	33.8047
5676	33.8347
5680	33.8628
5684	33.8909
5688	33.9208
5692	33.949
5696	33.9789
5700	34.007
5704	34.0369
5708	34.0651
5712	34.095
5716	34.1249
5720	34.1513
5724	34.1812
5728	34.2093
5732	34.2392
5736	34.2674
5740	34.2973
5744	34.3254
5748	34.3536
5752	34.3817
5756	34.4134
5760	34.4415
5764	34.4714
5768	34.4996
5772	34.5295
5776	34.5594
5780	34.5875
5784	34.6157
5788	34.6473
5792	34.6755
5796	34.7054
5800	34.7353
5804	34.7652
5808	34.7933
5812	34.8215
5816	34.8514
5820	34.8795
5824	34.9077
5828	34.9376
5832	34.9657
5836	34.9956
5840	35.0237
5844	35.0519
5848	35.08
5852	35.1099
5856	35.1398
5860	35.168
5864	35.1979
5868	35.226
5872	35.2542
5876	35.2823
5880	35.3122
5884	35.3404
5888	35.3685
5892	35.4002
5896	35.4301
5900	35.4582
5904	35.4881
5908	35.5163
5912	35.5462
5916	35.5761
5920	35.6042
5924	35.6324
5928	35.6623
5932	35.6904
5936	35.7186
5940	35.7485
5944	35.7766
5948	35.8047
5952	35.8347
5956	35.8628
5960	35.8945
5964	35.9226
5968	35.9507
5972	35.9807
5976	36.0088
5980	36.0387
5984	36.0668
5988	36.095
5992	36.1231
5996	36.153
6000	36.1812
6004	36.2128
6008	36.241
6012	36.2691
6016	36.3008
6020	36.3307
6024	36.3588
6028	36.3887
6032	36.4186
6036	36.4468
6040	36.4767
6044	36.5066
6048	36.5347
6052	36.5646
6056	36.5928
6060	36.6209
6064	36.6508
6068	36.679
6072	36.7089
6076	36.737
6080	36.7669
6084	36.7951
6088	36.8232
6092	36.8531
6096	36.8813
6100	36.9094
6104	36.9376
6108	36.9692
6112	36.9974
6116	37.0255
6120	37.0554
6124	37.0836
6128	37.1117
6132	37.1398
6136	37.1715
6140	37.1979
6144	37.2278
6148	37.2559
6152	37.2858
6156	37.3157
6160	37.3421
6164	37.372
6168	37.4037
6172	37.4318
6176	37.46
6180	37.4881
6184	37.5163
6188	37.5479
6192	37.5743
6196	37.6042
6200	37.6324
6204	37.6623
6208	37.6922
6212	37.7203
6216	37.7485
6220	37.7784
6224	37.8065
6228	37.8347
6232	37.8646
6236	37.8927
6240	37.9226
6244	37.9507
6248	37.9789
6252	38.0088
6256	38.0369
6260	38.0668
6264	38.0967
6268	38.1249
6272	38.153
6276	38.1829
6280	38.2111
6284	38.2392
6288	38.2691
6292	38.2973
6296	38.3254
6300	38.3553
6304	38.3835
6308	38.4116
6312	38.4433
6316	38.4714
6320	38.5013
6324	38.5295
6328	38.5611
6332	38.5893
6336	38.6174
6340	38.6473
6344	38.6772
6348	38.7071
6352	38.7353
6356	38.7652
6360	38.7933
6364	38.8232
6368	38.8531
6372	38.8795
6376	38.9094
6380	38.9376
6384	38.9675
6388	38.9956
6392	39.0255
6396	39.0536
6400	39.0836
6404	39.1117
6408	39.1416
6412	39.1715
6416	39.1996
6420	39.2278
6424	39.2577
6428	39.2876
6432	39.3157
6436	39.3456
6440	39.3738
6444	39.4037
6448	39.4336
6452	39.46
6456	39.4899
6460	39.5198
6464	39.5497
6468	39.5778
6472	39.6077
6476	39.6359
6480	39.6658
6484	39.6922
6488	39.7238
6492	39.752
6496	39.7801
6500	39.81
6504	39.8399
6508	39.8681
6512	39.898
6516	39.9244
6520	39.9543
6524	39.9842
6528	40.0123
6532	40.044
6536	40.0704
6540	40.1003
6544	40.1302
6548	40.1583
6552	40.1865
6556	40.2164
6560	40.2463
6564	40.2762
6568	40.3043
6572	40.3325
6576	40.3624
6580	40.3905
6584	40.4204
6588	40.4485
6592	40.4767
6596	40.5048
6600	40.533
6604	40.5629
6608	40.5928
6612	40.6209
6616	40.6526
6620	40.6825
6624	40.7089
6628	40.7423
6632	40.7687
6636	40.7986
6640	40.8267
6644	40.8549
6648	40.8848
6652	40.9147
6656	40.9428
6660	40.9727
6664	41.0009
6668	41.0308
6672	41.0607
6676	41.0888
6680	41.117
6684	41.1469
6688	41.175
6692	41.2049
6696	41.2331
6700	41.263
6704	41.2929
6708	41.3228
6712	41.3509
6716	41.3808
6720	41.409
6724	41.4389
6728	41.4688
6732	41.4969
6736	41.5268
6740	41.555
6744	41.5849
6748	41.613
6752	41.6412
6756	41.6711
6760	41.6992
6764	41.7274
6768	41.759
6772	41.7872
6776	41.8153
6780	41.8452
6784	41.8734
6788	41.9015
6792	41.9314
6796	41.9595
6800	41.9894
6804	42.0176
6808	42.0457
6812	42.0756
6816	42.1038
6820	42.1337
6824	42.1636
6828	42.1917
6832	42.2216
6836	42.2498
6840	42.2797
6844	42.3061
6848	42.336
6852	42.3659
6856	42.394
6860	42.4239
6864	42.4538
6868	42.482
6872	42.5119
6876	42.54
6880	42.5699
6884	42.5981
6888	42.628
6892	42.6579
6896	42.6878
6900	42.7159
6904	42.7458
6908	42.774
6912	42.8039
6916	42.8355
6920	42.8637
6924	42.8918
6928	42.9217
6932	42.9516
6936	42.9798
6940	43.0097
6944	43.0396
6948	43.0677
6952	43.0976
6956	43.1258
6960	43.1539
6964	43.1838
6968	43.2137
6972	43.2419
6976	43.2718
6980	43.2999
6984	43.3316
6988	43.358
6992	43.3879
6996	43.416
7000	43.4459
7004	43.4741
7008	43.5022
7012	43.5303
7016	43.5585
7020	43.5884
7024	43.6183
7028	43.6482
7032	43.6763
7036	43.7045
7040	43.7344
7044	43.7625
7048	43.7924
7052	43.8223
7056	43.8505
7060	43.8804
7064	43.9085
7068	43.9402
7072	43.9683
7076	43.9965
7080	44.0246
7084	44.0545
7088	44.0844
7092	44.1126
7096	44.1425
7100	44.1706
7104	44.1988
7108	44.2287
7112	44.2568
7116	44.2885
7120	44.3184
7124	44.3465
7128	44.3764
7132	44.4063
7136	44.4345
7140	44.4626
7144	44.4925
7148	44.5224
7152	44.5506
7156	44.5805
7160	44.6086
7164	44.6403
7168	44.6702
7172	44.7001
7176	44.7282
7180	44.7581
7184	44.7863
7188	44.8144
7192	44.8443
7196	44.8742
7200	44.9024
7204	44.9323
7208	44.9622
7212	44.9921
7216	45.022
7220	45.0519
7224	45.0818
7228	45.1099
7232	45.1398
7236	45.168
7240	45.1979
7244	45.226
7248	45.2542
7252	45.2858
7256	45.314
7260	45.3421
7264	45.372
7268	45.4002
7272	45.4301
7276	45.46
7280	45.4899
7284	45.518
7288	45.5479
7292	45.5761
7296	45.6042
7300	45.6341
7304	45.664
7308	45.6922
7312	45.7203
7316	45.7502
7320	45.7801
7324	45.8083
7328	45.8364
7332	45.8663
7336	45.8945
7340	45.9244
7344	45.9543
7348	45.9824
7352	46.0106
7356	46.0405
7360	46.0686
7364	46.0985
7368	46.1266
7372	46.1548
7376	46.1865
7380	46.2146
7384	46.2427
7388	46.2709
7392	46.3008
7396	46.3289
7400	46.3606
7404	46.3905
7408	46.4169
7412	46.4468
7416	46.4749
7420	46.5048
7424	46.533
7428	46.5629
7432	46.5945
7436	46.6245
7440	46.6526
7444	46.6825
7448	46.7124
7452	46.7405
7456	46.7704
7460	46.8004
7464	46.8303
7468	46.8602
7472	46.8883
7476	46.9182
7480	46.9464
7484	46.9763
7488	47.0044
7492	47.0343
7496	47.0642
7500	47.0923
7504	47.1223
7508	47.1504
7512	47.1785
7516	47.2084
7520	47.2366
7524	47.2665
7528	47.2946
7532	47.3263
7536	47.3544
7540	47.3861
7544	47.4125
7548	47.4424
7552	47.4723
7556	47.5004
7560	47.5286
7564	47.5585
7568	47.5866
7572	47.6165
7576	47.6464
7580	47.6746
7584	47.7045
7588	47.7326
7592	47.7625
7596	47.7942
7600	47.8223
7604	47.8522
7608	47.8804
7612	47.9103
7616	47.9384
7620	47.9701
7624	47.9982
7628	48.0281
7632	48.0563
7636	48.088
7640	48.1143
7644	48.1425
7648	48.1724
7652	48.2023
7656	48.2304
7660	48.2603
7664	48.2902
7668	48.3184
7672	48.3465
7676	48.3764
7680	48.4063
7684	48.4345
7688	48.4644
7692	48.4943
7696	48.5224
7700	48.5541
7704	48.5822
7708	48.6104
7712	48.6385
7716	48.6667
7720	48.6966
7724	48.7265
7728	48.7546
7732	48.7828
7736	48.8127
7740	48.8426
7744	48.8707
7748	48.9006
7752	48.9288
7756	48.9587
7760	48.9868
7764	49.015
7768	49.0449
7772	49.0748
7776	49.1047
7780	49.1328
7784	49.1609
7788	49.1909
7792	49.2208
7796	49.2507
7800	49.2788
7804	49.3069
7808	49.3369
7812	49.365
7816	49.3949
7820	49.423
7824	49.4529
7828	49.4811
7832	49.5128
7836	49.5427
7840	49.5726
7844	49.6042
7848	49.6324
7852	49.6623
7856	49.6922
7860	49.7221
7864	49.7502
7868	49.7819
7872	49.8135
7876	49.8417
7880	49.8734
7884	49.9015
7888	49.9314
7892	49.9595
7896	49.9894
7900	50.0193
7904	50.0475
7908	50.0774
7912	50.1073
[truncated: 1,988 more rows]

## Sheet: S3-D
Pre-conditioning:	,	no	,	% Rel. Humidity
Pre-conditioning:	,	23	,	°C
Pre-conditioning:	,	-	,	Hrs.
Room Conditions:	,	75.6	,	% Rel. Humidity
Room Conditions:	,	23	,	°C
Test Temperature:	,	23	,	°C
Device Number:	,	165
Volume:	,	315000	,	nl
Test Gas:	,	O2
Gas Stream:	,	80	,	cm³/min
Humidity:	,	0	,	% Rel. Humidity
Sample Area:	,	78.4	,	cm²
Comment:	,
GTR:	,	24.6643
Number of Test Values:	,	3039
Evaluation starts on:	,	381.575
Evaluation ends on:	,	675.333
Test Period:	,	12284
Evacuation time:	,
Time Interval:	,	4
time [s]	pressure[hPa]
0	-2.65259
4	-3.04788
8	-3.04436
12	-3.0426
16	-3.04084
20	-3.04084
24	-3.03908
28	-3.03908
32	-3.03908
36	-3.03908
40	-3.03908
44	-3.03732
48	-3.03556
52	-3.03732
56	-3.03732
60	-3.03556
64	-3.03476
68	-3.033
72	-3.03476
76	-3.03476
80	-3.03476
84	-3.033
88	-3.033
92	-3.033
96	-3.03476
100	-3.03125
104	-3.03125
108	-3.03125
112	-3.03125
116	-3.03125
120	-3.03125
124	-3.03125
128	-3.02693
132	-3.02693
136	-3.02693
140	-3.02517
144	-3.02517
148	-3.02341
152	-3.02165
156	-3.02165
160	-3.01909
164	-3.01734
168	-3.01558
172	-3.01558
176	-3.01382
180	-3.01206
184	-3.01206
188	-3.00854
192	-3.00598
196	-3.00422
200	-3.00246
204	-3.00071
208	-3.00071
212	-2.99719
216	-2.99367
220	-2.99191
224	-2.98759
228	-2.98584
232	-2.98232
236	-2.98056
240	-2.9788
244	-2.97528
248	-2.97176
252	-2.96825
256	-2.96217
260	-2.95865
264	-2.95513
268	-2.95162
272	-2.94634
276	-2.94282
280	-2.9393
284	-2.93578
288	-2.92795
292	-2.92443
296	-2.91915
300	-2.91388
304	-2.91036
308	-2.90508
312	-2.89805
316	-2.89453
320	-2.88669
324	-2.87966
328	-2.87438
332	-2.8691
336	-2.86207
340	-2.85679
344	-2.85151
348	-2.84448
352	-2.83488
356	-2.82961
360	-2.82081
364	-2.81553
368	-2.80674
372	-2.7997
376	-2.79267
380	-2.78563
384	-2.77604
388	-2.76724
392	-2.75845
396	-2.75141
400	-2.74438
404	-2.73382
408	-2.72679
412	-2.71799
416	-2.70584
420	-2.69704
424	-2.68649
428	-2.6777
432	-2.6689
436	-2.65835
440	-2.64955
444	-2.63724
448	-2.62764
452	-2.61709
456	-2.60654
460	-2.59774
464	-2.58719
468	-2.57663
472	-2.56608
476	-2.55552
480	-2.54065
484	-2.53186
488	-2.52131
492	-2.51075
496	-2.49844
500	-2.48612
504	-2.47557
508	-2.46326
512	-2.44839
516	-2.43783
520	-2.42376
524	-2.41145
528	-2.40089
532	-2.38858
536	-2.37627
540	-2.3622
544	-2.34908
548	-2.33501
552	-2.3227
556	-2.30863
560	-2.29631
564	-2.28048
568	-2.26993
572	-2.25586
576	-2.23667
580	-2.22436
584	-2.20852
588	-2.19445
592	-2.18038
596	-2.16631
600	-2.15224
604	-2.13816
608	-2.12153
612	-2.10746
616	-2.09163
620	-2.07756
624	-2.06349
628	-2.04942
632	-2.03182
636	-2.01775
640	-2.00112
644	-1.98529
648	-1.96946
652	-1.95363
656	-1.9378
660	-1.92197
664	-1.90614
668	-1.89031
672	-1.87192
676	-1.85609
680	-1.8385
684	-1.82442
688	-1.80683
692	-1.791
696	-1.77341
700	-1.75758
704	-1.73919
708	-1.7216
712	-1.70577
716	-1.68818
720	-1.67059
724	-1.653
728	-1.63717
732	-1.61958
736	-1.59943
740	-1.5836
744	-1.56425
748	-1.54842
752	-1.53083
756	-1.51324
760	-1.49565
764	-1.47806
768	-1.45615
772	-1.43856
776	-1.42097
780	-1.40162
784	-1.38403
788	-1.36468
792	-1.34709
796	-1.3295
800	-1.3076
804	-1.29001
808	-1.27066
812	-1.25131
816	-1.23372
820	-1.21437
824	-1.19502
828	-1.17567
832	-1.15552
836	-1.13618
840	-1.11859
844	-1.09924
848	-1.07813
852	-1.05878
856	-1.03943
860	-1.02008
864	-0.999933
868	-0.980584
872	-0.961235
876	-0.940126
880	-0.920777
884	-0.901428
888	-0.878561
892	-0.860971
896	-0.837305
900	-0.817956
904	-0.796848
908	-0.777499
912	-0.75815
916	-0.738801
920	-0.717692
924	-0.696584
928	-0.67212
932	-0.651012
936	-0.629904
940	-0.608796
944	-0.589447
948	-0.568339
952	-0.54723
956	-0.526122
960	-0.504216
964	-0.481349
968	-0.461999
972	-0.440891
976	-0.419783
980	-0.398675
984	-0.377567
988	-0.356459
992	-0.332793
996	-0.311685
1000	-0.290577
1004	-0.269469
1008	-0.248361
1012	-0.227253
1016	-0.204385
1020	-0.185036
1024	-0.159612
1028	-0.138503
1032	-0.117395
1036	-0.094528
1040	-0.0716608
1044	-0.0505526
1048	-0.0294444
1052	-0.00657724
1056	0.0170881
1060	0.0399553
1064	0.0610635
1068	0.0821717
1072	0.105039
1076	0.124388
1080	0.149014
1084	0.170122
1088	0.195547
1092	0.218414
1096	0.239522
1100	0.26063
1104	0.285257
1108	0.306365
1112	0.327473
1116	0.35034
1120	0.375764
1124	0.398631
1128	0.421499
1132	0.442607
1136	0.465474
1140	0.488341
1144	0.511208
1148	0.534076
1152	0.5595
1156	0.582367
1160	0.605234
1164	0.628102
1168	0.650969
1172	0.673836
1176	0.696703
1180	0.71957
1184	0.744995
1188	0.767862
1192	0.790729
1196	0.815356
1200	0.838223
1204	0.86109
1208	0.883957
1212	0.906824
1216	0.932248
1220	0.956875
1224	0.979742
1228	1.00261
1232	1.02548
1236	1.04834
1240	1.07121
1244	1.09584
1248	1.12302
1252	1.14413
1256	1.167
1260	1.19162
1264	1.21449
1268	1.23911
1272	1.26198
1276	1.28485
1280	1.31027
1284	1.3349
1288	1.35777
1292	1.38063
1296	1.40526
1300	1.42989
1304	1.45451
1308	1.47914
1312	1.5028
1316	1.52743
1320	1.55206
1324	1.57492
1328	1.59955
1332	1.62242
1336	1.64704
1340	1.67167
1344	1.69885
1348	1.72172
1352	1.74635
1356	1.77097
1360	1.7956
1364	1.81847
1368	1.84133
1372	1.86772
1376	1.89314
1380	1.91777
1384	1.94064
1388	1.96526
1392	1.99165
1396	2.01451
1400	2.03914
1404	2.06377
1408	2.09095
1412	2.11382
1416	2.13844
1420	2.16483
1424	2.18946
1428	2.21232
1432	2.23871
1436	2.26158
1440	2.28876
1444	2.31338
1448	2.33625
1452	2.36264
1456	2.38726
1460	2.41189
1464	2.43652
1468	2.46114
1472	2.48832
1476	2.51471
1480	2.53758
1484	2.5622
1488	2.58683
1492	2.61321
1496	2.63784
1500	2.66247
1504	2.68965
1508	2.71428
1512	2.74066
1516	2.76353
1520	2.78991
1524	2.81454
1528	2.83917
1532	2.86379
1536	2.89098
1540	2.91736
1544	2.94199
1548	2.96661
1552	2.99124
1556	3.01763
1560	3.04225
1564	3.06688
1568	3.09582
1572	3.12045
1576	3.14507
1580	3.17146
1584	3.19784
1588	3.22247
1592	3.2471
1596	3.27172
1600	3.29811
1604	3.32449
1608	3.34912
1612	3.37374
1616	3.40013
1620	3.42476
1624	3.44938
1628	3.47577
1632	3.50471
1636	3.52934
1640	3.55396
1644	3.58035
1648	3.60321
1652	3.63136
1656	3.65598
1660	3.68237
1664	3.70955
1668	3.73418
1672	3.76056
1676	3.78519
1680	3.81158
1684	3.8362
1688	3.86259
1692	3.88721
1696	3.9136
1700	3.93823
1704	3.96461
1708	3.98924
1712	4.01562
1716	4.04201
1720	4.06663
1724	4.09302
1728	4.1202
1732	4.14659
1736	4.17121
1740	4.1976
1744	4.22222
1748	4.24861
1752	4.27499
1756	4.30138
1760	4.32856
1764	4.35671
1768	4.38133
1772	4.40772
1776	4.43234
1780	4.45873
1784	4.48512
1788	4.50974
1792	4.53613
1796	4.56075
1800	4.5889
1804	4.61352
1808	4.63991
1812	4.66629
1816	4.69092
1820	4.71731
1824	4.74625
1828	4.77263
1832	4.79726
1836	4.82364
1840	4.85179
1844	4.87466
1848	4.9028
1852	4.92919
1856	4.95557
1860	4.98196
1864	5.00658
1868	5.03297
1872	5.05935
1876	5.08574
1880	5.11036
1884	5.13851
1888	5.16569
1892	5.19208
1896	5.21846
1900	5.24485
1904	5.27123
1908	5.29586
1912	5.32224
1916	5.34863
1920	5.37501
1924	5.4014
1928	5.42603
1932	5.45417
1936	5.48055
1940	5.50518
1944	5.53157
1948	5.55795
1952	5.58689
1956	5.61328
1960	5.63966
1964	5.66605
1968	5.69243
1972	5.71882
1976	5.74345
1980	5.77159
1984	5.79797
1988	5.82436
1992	5.85075
1996	5.87713
2000	5.90352
2004	5.9299
2008	5.95453
2012	5.98267
2016	6.0073
2020	6.03368
2024	6.06183
2028	6.08821
2032	6.1146
2036	6.14098
2040	6.16737
2044	6.19551
2048	6.2227
2052	6.24908
2056	6.27547
2060	6.30185
2064	6.32824
2068	6.35286
2072	6.38101
2076	6.40915
2080	6.43554
2084	6.46016
2088	6.48831
2092	6.51293
2096	6.54108
2100	6.56746
2104	6.59385
2108	6.62199
2112	6.64917
2116	6.67732
2120	6.70195
2124	6.73009
2128	6.75472
2132	6.7811
2136	6.80749
2140	6.83387
2144	6.86202
2148	6.89016
2152	6.91479
2156	6.94117
2160	6.9658
2164	6.99394
2168	7.02033
2172	7.04671
2176	7.0731
2180	7.09948
2184	7.12587
2188	7.15401
2192	7.1804
2196	7.20678
2200	7.23317
2204	7.26131
2208	7.2885
2212	7.31664
2216	7.34127
2220	7.36941
2224	7.39755
2228	7.42218
2232	7.45032
2236	7.47671
2240	7.5031
2244	7.52948
2248	7.55587
2252	7.58401
2256	7.61039
2260	7.63678
2264	7.66317
2268	7.69131
2272	7.72025
2276	7.74664
2280	7.77302
2284	7.80117
2288	7.82755
2292	7.85394
2296	7.88032
2300	7.90671
2304	7.93485
2308	7.96124
2312	7.98762
2316	8.01401
2320	8.04039
2324	8.06678
2328	8.09492
2332	8.12131
2336	8.14945
2340	8.17584
2344	8.20046
2348	8.22861
2352	8.25499
2356	8.28314
2360	8.30952
2364	8.33591
2368	8.36229
2372	8.38868
2376	8.41682
2380	8.44321
2384	8.46959
2388	8.49598
2392	8.52236
2396	8.55051
2400	8.57945
2404	8.60583
2408	8.63398
2412	8.6586
2416	8.68675
2420	8.71489
2424	8.74128
2428	8.76766
2432	8.79405
2436	8.82219
2440	8.84682
2444	8.87496
2448	8.90135
2452	8.92949
2456	8.95412
2460	8.98226
2464	9.01041
2468	9.03503
2472	9.06142
2476	9.08956
2480	9.11595
2484	9.14233
2488	9.17048
2492	9.19686
2496	9.22581
2500	9.25395
2504	9.28033
2508	9.30848
2512	9.3331
2516	9.35949
2520	9.38763
2524	9.41578
2528	9.44216
2532	9.46855
2536	9.49493
2540	9.52132
2544	9.54946
2548	9.57585
2552	9.60399
2556	9.63038
2560	9.655
2564	9.68315
2568	9.71129
2572	9.73944
2576	9.76406
2580	9.79221
2584	9.82035
2588	9.84674
2592	9.87136
2596	9.90127
2600	9.92589
2604	9.95404
2608	9.98042
2612	10.0086
2616	10.0332
2620	10.0613
2624	10.0903
2628	10.1167
2632	10.1448
2636	10.1694
2640	10.1976
2644	10.224
2648	10.2539
2652	10.2785
2656	10.3066
2660	10.333
2664	10.3594
2668	10.3876
2672	10.4139
2676	10.4403
2680	10.4667
2684	10.4931
2688	10.5212
2692	10.5476
2696	10.5758
2700	10.6022
2704	10.6285
2708	10.6567
2712	10.6813
2716	10.7095
2720	10.7402
2724	10.7665
2728	10.7947
2732	10.8211
2736	10.8475
2740	10.8756
2744	10.902
2748	10.9301
2752	10.9565
2756	10.9829
2760	11.0093
2764	11.0374
2768	11.0638
2772	11.0902
2776	11.1183
2780	11.1447
2784	11.1729
2788	11.201
2792	11.2256
2796	11.252
2800	11.2802
2804	11.3048
2808	11.3347
2812	11.3611
2816	11.3918
2820	11.4199
2824	11.4463
2828	11.4745
2832	11.5008
2836	11.5272
2840	11.5554
2844	11.5818
2848	11.6081
2852	11.6363
2856	11.6644
2860	11.6908
2864	11.7172
2868	11.7453
2872	11.7717
2876	11.7999
2880	11.8288
2884	11.8552
2888	11.8816
2892	11.908
2896	11.9361
2900	11.9625
2904	11.9889
2908	12.017
2912	12.0452
2916	12.0716
2920	12.0979
2924	12.1261
2928	12.1525
2932	12.1789
2936	12.207
2940	12.2352
2944	12.2615
2948	12.2879
2952	12.3161
2956	12.3442
2960	12.3688
2964	12.397
2968	12.4234
2972	12.4515
2976	12.4779
2980	12.5043
2984	12.5324
2988	12.5606
2992	12.587
2996	12.6133
3000	12.6415
3004	12.6679
3008	12.6986
3012	12.725
3016	12.7513
3020	12.7795
3024	12.8076
3028	12.834
3032	12.8622
3036	12.8885
3040	12.9149
3044	12.9413
3048	12.9677
3052	12.9976
3056	13.0257
3060	13.0504
3064	13.0803
3068	13.1067
3072	13.1348
3076	13.1612
3080	13.1876
3084	13.214
3088	13.2421
3092	13.2703
3096	13.2966
3100	13.323
3104	13.3537
3108	13.3801
3112	13.4083
3116	13.4346
3120	13.461
3124	13.4874
3128	13.5156
3132	13.5419
3136	13.5701
3140	13.5965
3144	13.6264
3148	13.6528
3152	13.6791
3156	13.7055
3160	13.7337
3164	13.7601
3168	13.7864
3172	13.8146
3176	13.8427
3180	13.8691
3184	13.8973
3188	13.9236
3192	13.9518
3196	13.9799
3200	14.0063
3204	14.0345
3208	14.0608
3212	14.0872
3216	14.1154
3220	14.1418
3224	14.1699
3228	14.198
3232	14.2244
3236	14.2526
3240	14.2807
3244	14.3053
3248	14.3335
3252	14.3616
3256	14.388
3260	14.4144
3264	14.4434
3268	14.4715
3272	14.4996
3276	14.5278
3280	14.5542
3284	14.5823
3288	14.6105
3292	14.6386
3296	14.665
3300	14.6931
3304	14.7195
3308	14.7494
3312	14.7811
3316	14.8075
3320	14.8339
3324	14.862
3328	14.8884
3332	14.9183
3336	14.9482
3340	14.9763
3344	15.0027
3348	15.0309
3352	15.059
3356	15.0871
3360	15.1135
3364	15.1417
3368	15.1681
3372	15.1962
3376	15.2226
3380	15.249
3384	15.2771
3388	15.3035
3392	15.3342
3396	15.3624
3400	15.3887
3404	15.4151
3408	15.4433
3412	15.4714
3416	15.4978
3420	15.5259
3424	15.5541
3428	15.5822
3432	15.6086
3436	15.6368
3440	15.6631
3444	15.6895
3448	15.7177
3452	15.7441
3456	15.7704
3460	15.7986
3464	15.8267
3468	15.8531
3472	15.8813
3476	15.9076
3480	15.9358
3484	15.9622
3488	15.9903
3492	16.0149
3496	16.0449
3500	16.0695
3504	16.0994
3508	16.1258
3512	16.1539
3516	16.1803
3520	16.2084
3524	16.2366
3528	16.263
3532	16.2911
3536	16.3193
3540	16.3474
3544	16.3738
3548	16.4019
3552	16.4326
3556	16.4573
3560	16.4854
3564	16.5135
3568	16.5399
3572	16.5663
3576	16.5945
3580	16.6208
3584	16.6508
3588	16.6771
3592	16.7053
3596	16.7317
3600	16.7581
3604	16.7862
3608	16.8143
3612	16.8407
3616	16.8671
3620	16.8953
3624	16.9234
3628	16.9498
3632	16.9779
3636	17.0061
3640	17.0325
3644	17.0606
3648	17.087
3652	17.1116
3656	17.1398
3660	17.1661
3664	17.1943
3668	17.2207
3672	17.2506
3676	17.277
3680	17.3051
3684	17.3315
3688	17.3579
3692	17.386
3696	17.4142
3700	17.4405
3704	17.4669
3708	17.4951
3712	17.5232
3716	17.5496
3720	17.576
3724	17.6041
3728	17.6305
3732	17.6587
3736	17.6868
3740	17.7114
3744	17.7396
3748	17.7677
3752	17.7941
3756	17.8223
3760	17.8486
3764	17.8768
3768	17.9049
3772	17.9313
3776	17.962
3780	17.9884
3784	18.0148
3788	18.0429
3792	18.0693
3796	18.0975
3800	18.1256
3804	18.1573
3808	18.1854
3812	18.2118
3816	18.2399
3820	18.2681
3824	18.2945
3828	18.3209
3832	18.3508
3836	18.3771
3840	18.4035
3844	18.4317
3848	18.4598
3852	18.4862
3856	18.5126
3860	18.5407
3864	18.5689
3868	18.5953
3872	18.6234
3876	18.6515
3880	18.6779
3884	18.7043
3888	18.7325
3892	18.7588
3896	18.787
3900	18.8134
3904	18.8398
3908	18.8679
3912	18.8961
3916	18.9224
3920	18.9506
3924	18.9787
3928	19.0051
3932	19.0333
3936	19.0596
3940	19.0878
3944	19.1142
3948	19.1406
3952	19.1687
3956	19.1968
3960	19.225
3964	19.2531
3968	19.2813
3972	19.3112
3976	19.3411
3980	19.3692
3984	19.3956
3988	19.4238
3992	19.4519
3996	19.4783
4000	19.509
4004	19.5354
4008	19.5618
4012	19.5899
4016	19.618
4020	19.6462
4024	19.6726
4028	19.699
4032	19.7253
4036	19.7535
4040	19.7816
4044	19.808
4048	19.8344
4052	19.8625
4056	19.8889
4060	19.9153
4064	19.9435
4068	19.9698
4072	19.998
4076	20.0244
4080	20.0525
4084	20.0789
4088	20.1071
4092	20.1352
4096	20.1616
4100	20.188
4104	20.2161
4108	20.2443
4112	20.2706
4116	20.297
4120	20.3252
4124	20.3533
4128	20.3823
4132	20.4104
4136	20.4368
4140	20.4649
4144	20.4913
4148	20.5177
4152	20.5458
4156	20.5722
4160	20.5986
4164	20.6268
4168	20.6549
4172	20.6813
4176	20.7077
4180	20.7358
4184	20.7622
4188	20.7921
4192	20.8185
4196	20.8449
4200	20.8713
4204	20.8994
4208	20.9258
4212	20.9522
4216	20.9803
4220	21.0085
4224	21.0392
4228	21.0673
4232	21.0937
4236	21.1201
4240	21.1465
4244	21.1764
4248	21.2045
4252	21.2291
4256	21.259
4260	21.2872
4264	21.3153
4268	21.3417
4272	21.3699
4276	21.3962
4280	21.4244
4284	21.4525
4288	21.4789
4292	21.5071
4296	21.5352
4300	21.5634
4304	21.5915
4308	21.6214
4312	21.6478
4316	21.6777
4320	21.7041
4324	21.7305
4328	21.7568
4332	21.785
4336	21.8131
4340	21.8395
4344	21.8659
4348	21.8923
4352	21.9222
4356	21.9503
4360	21.9767
4364	22.0031
4368	22.0312
4372	22.0594
4376	22.0858
4380	22.1122
4384	22.1429
4388	22.171
4392	22.1974
4396	22.2255
4400	22.2537
4404	22.2801
4408	22.3082
4412	22.3364
4416	22.3627
4420	22.3891
4424	22.419
4428	22.4472
4432	22.4736
4436	22.5017
4440	22.5298
4444	22.558
4448	22.5844
4452	22.6125
4456	22.6389
4460	22.6671
4464	22.6952
4468	22.7216
4472	22.7515
4476	22.7779
4480	22.8043
4484	22.8324
4488	22.8588
4492	22.8869
4496	22.9151
4500	22.945
4504	22.9714
4508	22.9995
4512	23.0259
4516	23.054
4520	23.0822
4524	23.1086
4528	23.1367
4532	23.1631
4536	23.1912
4540	23.2176
4544	23.2466
4548	23.2747
4552	23.3011
4556	23.3292
4560	23.3556
4564	23.382
4568	23.4102
4572	23.4365
4576	23.4647
4580	23.4928
4584	23.5192
4588	23.5474
4592	23.5737
4596	23.6019
4600	23.6283
4604	23.6564
4608	23.6846
4612	23.7127
4616	23.7391
4620	23.7672
4624	23.7936
4628	23.82
4632	23.8481
4636	23.8763
4640	23.9027
4644	23.9308
4648	23.9572
4652	23.9854
4656	24.0117
4660	24.0381
4664	24.0663
4668	24.0944
4672	24.1208
4676	24.1489
4680	24.1771
4684	24.2017
4688	24.2316
4692	24.258
4696	24.2844
4700	24.3125
4704	24.3407
4708	24.3688
4712	24.3987
4716	24.4269
4720	24.4532
4724	24.4814
4728	24.5095
4732	24.5359
4736	24.5641
4740	24.5922
4744	24.6186
4748	24.6467
4752	24.6749
4756	24.7013
4760	24.7294
4764	24.7576
4768	24.7865
4772	24.8129
4776	24.8393
4780	24.8674
4784	24.8956
4788	24.9219
4792	24.9501
4796	24.9765
4800	25.0046
4804	25.031
4808	25.0591
4812	25.0873
4816	25.1154
4820	25.1418
4824	25.17
4828	25.1964
4832	25.2245
4836	25.2526
4840	25.2808
4844	25.3072
4848	25.3353
4852	25.3617
4856	25.3881
4860	25.4162
4864	25.4444
4868	25.4725
4872	25.5024
4876	25.5288
4880	25.5552
4884	25.5833
4888	25.6115
4892	25.6396
4896	25.666
4900	25.6959
4904	25.7241
4908	25.7487
4912	25.7786
4916	25.8067
4920	25.8349
4924	25.863
4928	25.8929
4932	25.9193
4936	25.9492
4940	25.9756
4944	26.002
4948	26.0301
4952	26.0583
4956	26.0847
4960	26.1128
4964	26.1392
4968	26.1656
4972	26.1937
4976	26.2236
4980	26.2518
4984	26.2799
4988	26.308
4992	26.3387
4996	26.3651
5000	26.3933
5004	26.4214
5008	26.4496
5012	26.4777
5016	26.5041
5020	26.5322
5024	26.5604
5028	26.5868
5032	26.6149
5036	26.6413
5040	26.6677
5044	26.6976
5048	26.724
5052	26.7504
5056	26.7785
5060	26.8049
5064	26.833
5068	26.8612
5072	26.8876
5076	26.9157
5080	26.9439
5084	26.972
5088	26.9984
5092	27.0248
5096	27.0529
5100	27.0811
5104	27.1074
5108	27.1338
5112	27.1602
5116	27.1884
5120	27.2165
5124	27.2429
5128	27.2693
5132	27.2974
5136	27.3256
5140	27.3519
5144	27.3801
5148	27.4082
5152	27.4364
5156	27.4628
5160	27.4909
5164	27.519
5168	27.5472
5172	27.5771
5176	27.607
5180	27.6334
5184	27.6641
5188	27.6922
5192	27.7204
5196	27.7468
5200	27.7749
5204	27.8013
5208	27.8294
5212	27.8611
5216	27.8875
5220	27.9156
5224	27.9438
5228	27.9684
5232	28.0001
5236	28.0264
5240	28.0546
5244	28.0827
5248	28.1109
5252	28.1373
5256	28.1654
5260	28.1918
5264	28.2182
5268	28.2463
5272	28.2727
5276	28.3008
5280	28.329
5284	28.3554
5288	28.3835
5292	28.4134
5296	28.4468
5300	28.475
5304	28.5014
5308	28.5295
5312	28.5559
5316	28.5823
5320	28.6087
5324	28.6368
5328	28.665
5332	28.6931
5336	28.7195
5340	28.7476
5344	28.7811
5348	28.8145
5352	28.8409
5356	28.869
5360	28.8954
5364	28.9235
5368	28.9499
5372	28.9763
5376	29.0045
5380	29.0308
5384	29.059
5388	29.0871
5392	29.1135
5396	29.1399
5400	29.168
5404	29.1944
5408	29.2208
5412	29.249
5416	29.2771
5420	29.3035
5424	29.3316
5428	29.3598
5432	29.3879
5436	29.4161
5440	29.445
5444	29.4732
5448	29.4995
5452	29.5259
5456	29.5523
5460	29.5787
5464	29.6068
5468	29.635
5472	29.6614
5476	29.6895
5480	29.7177
5484	29.744
5488	29.7704
5492	29.7986
5496	29.8267
5500	29.8549
5504	29.8848
5508	29.9111
5512	29.9393
5516	29.9674
5520	29.9938
5524	30.022
5528	30.0501
5532	30.0765
5536	30.1046
5540	30.131
5544	30.1592
5548	30.1856
5552	30.2155
5556	30.2418
5560	30.2735
5564	30.3034
5568	30.3315
5572	30.3597
5576	30.3878
5580	30.4142
5584	30.4424
5588	30.4688
5592	30.4987
5596	30.5286
5600	30.5585
5604	30.5866
5608	30.613
5612	30.6411
5616	30.6675
5620	30.6957
5624	30.7221
5628	30.7484
5632	30.7766
5636	30.803
5640	30.8311
5644	30.8575
5648	30.8856
5652	30.9138
5656	30.9402
5660	30.9683
5664	30.9982
5668	31.0246
5672	31.0545
5676	31.0826
5680	31.109
5684	31.1354
5688	31.1636
5692	31.1917
5696	31.2199
5700	31.2462
5704	31.2726
5708	31.299
5712	31.3272
5716	31.3535
5720	31.3817
5724	31.4098
5728	31.4362
5732	31.4644
5736	31.4907
5740	31.5189
5744	31.5453
5748	31.5734
5752	31.5998
5756	31.6262
5760	31.6551
5764	31.6833
5768	31.7114
5772	31.7378
5776	31.7659
5780	31.7923
5784	31.8187
5788	31.8486
5792	31.875
5796	31.9049
5800	31.9331
5804	31.9577
5808	31.9858
5812	32.014
5816	32.0421
5820	32.0703
5824	32.0984
5828	32.1248
5832	32.1529
5836	32.1793
5840	32.2075
5844	32.2356
5848	32.2637
5852	32.2919
5856	32.32
5860	32.3464
5864	32.3763
5868	32.4027
5872	32.4309
5876	32.4572
5880	32.4854
5884	32.5118
5888	32.5382
5892	32.5663
5896	32.5944
5900	32.6226
5904	32.649
5908	32.6789
5912	32.707
5916	32.7334
5920	32.7598
5924	32.7879
5928	32.8143
5932	32.8425
5936	32.8706
5940	32.897
5944	32.9251
5948	32.9515
5952	32.9814
5956	33.0078
5960	33.036
5964	33.0623
5968	33.0887
5972	33.1169
5976	33.145
5980	33.1732
5984	33.2013
5988	33.2277
5992	33.2576
5996	33.2875
6000	33.3192
6004	33.3473
6008	33.3737
6012	33.4001
6016	33.4282
6020	33.4581
6024	33.4845
6028	33.5126
6032	33.5408
6036	33.5672
6040	33.5953
6044	33.6235
6048	33.6498
6052	33.6762
6056	33.7061
6060	33.7325
6064	33.7589
6068	33.7871
6072	33.817
6076	33.8451
6080	33.8715
6084	33.8996
6088	33.9295
6092	33.9577
6096	33.9841
6100	34.0122
6104	34.0404
6108	34.0685
6112	34.0966
6116	34.1248
6120	34.1529
6124	34.1811
6128	34.211
6132	34.2374
6136	34.2637
6140	34.2919
6144	34.3183
6148	34.3464
6152	34.3746
6156	34.4027
6160	34.4309
6164	34.459
6168	34.4871
6172	34.5135
6176	34.5417
6180	34.5698
6184	34.598
6188	34.6261
6192	34.6595
6196	34.6877
6200	34.7141
6204	34.7422
6208	34.7703
6212	34.7985
6216	34.8266
6220	34.8548
6224	34.8794
6228	34.9093
6232	34.9357
6236	34.9638
6240	34.9902
6244	35.0166
6248	35.043
6252	35.0711
6256	35.101
6260	35.1274
6264	35.1573
6268	35.1837
6272	35.2101
6276	35.2382
6280	35.2681
6284	35.2963
6288	35.3227
6292	35.3508
6296	35.379
6300	35.4071
6304	35.4335
6308	35.4599
6312	35.488
6316	35.5144
6320	35.5425
6324	35.5707
6328	35.5971
6332	35.6235
6336	35.6516
6340	35.678
6344	35.7061
6348	35.7343
6352	35.7607
6356	35.7888
6360	35.8152
6364	35.8433
6368	35.8697
6372	35.8961
6376	35.926
6380	35.9506
6384	35.9788
6388	36.0069
6392	36.0333
6396	36.0615
6400	36.0896
6404	36.116
6408	36.1441
6412	36.1705
6416	36.1969
6420	36.225
6424	36.2514
6428	36.2796
6432	36.306
6436	36.3341
6440	36.3623
6444	36.3922
6448	36.4221
6452	36.452
6456	36.4819
6460	36.51
6464	36.5407
6468	36.5689
6472	36.5988
6476	36.6287
6480	36.655
6484	36.6867
6488	36.7149
6492	36.743
6496	36.7694
6500	36.7958
6504	36.8239
6508	36.8503
6512	36.8784
6516	36.9066
6520	36.933
6524	36.9594
6528	36.9875
6532	37.0139
6536	37.042
6540	37.0684
6544	37.0966
6548	37.1229
6552	37.1493
6556	37.1775
6560	37.2039
6564	37.232
6568	37.2601
6572	37.2865
6576	37.3147
6580	37.3411
6584	37.3692
6588	37.3991
6592	37.4273
6596	37.4536
6600	37.4853
6604	37.5187
6608	37.5504
6612	37.5803
6616	37.6084
6620	37.6366
6624	37.6665
6628	37.6964
6632	37.7228
6636	37.7527
6640	37.7791
6644	37.809
6648	37.8389
6652	37.867
6656	37.8951
6660	37.9251
6664	37.9532
6668	37.9813
6672	38.0095
6676	38.0359
6680	38.064
6684	38.0904
6688	38.1185
6692	38.1449
6696	38.1731
6700	38.2012
6704	38.2276
6708	38.2575
6712	38.2857
6716	38.3156
6720	38.3437
6724	38.3718
6728	38.4
6732	38.4281
6736	38.458
6740	38.4862
6744	38.5143
6748	38.5407
6752	38.5697
6756	38.596
6760	38.6224
6764	38.6506
6768	38.677
6772	38.7016
6776	38.7297
6780	38.7561
6784	38.7825
6788	38.8089
6792	38.8353
6796	38.8687
6800	38.8968
6804	38.9232
6808	38.9531
6812	38.9813
6816	39.0094
6820	39.0358
6824	39.0675
6828	39.0956
6832	39.122
6836	39.1484
6840	39.1765
6844	39.2029
6848	39.2318
6852	39.2582
6856	39.2864
6860	39.3145
6864	39.3409
6868	39.3673
6872	39.3972
6876	39.4236
6880	39.4535
6884	39.4816
6888	39.5098
6892	39.5379
6896	39.5643
6900	39.5924
6904	39.6241
6908	39.6522
6912	39.6821
6916	39.7103
6920	39.7367
6924	39.7648
6928	39.793
6932	39.8193
6936	39.8475
6940	39.8756
6944	39.9081
6948	39.9362
6952	39.9626
6956	39.9908
6960	40.0172
6964	40.0435
6968	40.0717
6972	40.0981
6976	40.1245
6980	40.1526
6984	40.1843
6988	40.2177
6992	40.2441
6996	40.274
7000	40.3056
7004	40.332
7008	40.3602
7012	40.3883
7016	40.4165
7020	40.4428
7024	40.4675
7028	40.4956
7032	40.522
7036	40.5501
7040	40.5808
7044	40.609
7048	40.6389
7052	40.667
7056	40.6934
7060	40.7233
7064	40.7515
7068	40.7796
7072	40.8095
7076	40.8394
7080	40.8676
7084	40.8939
7088	40.9238
7092	40.9502
7096	40.9784
7100	41.003
7104	41.0311
7108	41.061
7112	41.0874
7116	41.1156
7120	41.1437
7124	41.1683
7128	41.1965
7132	41.2229
7136	41.251
7140	41.2756
7144	41.302
7148	41.3284
7152	41.3566
7156	41.3847
7160	41.4111
7164	41.4375
7168	41.4656
7172	41.4902
7176	41.5184
7180	41.5465
7184	41.5729
7188	41.6011
7192	41.6292
7196	41.6556
7200	41.6837
7204	41.7101
7208	41.7383
7212	41.7629
7216	41.791
7220	41.8192
7224	41.8473
7228	41.8772
7232	41.9097
7236	41.9378
7240	41.966
7244	41.9976
7248	42.0258
7252	42.0522
7256	42.0803
7260	42.1102
7264	42.1401
7268	42.1683
7272	42.1947
7276	42.221
7280	42.2492
7284	42.2756
7288	42.302
7292	42.3301
7296	42.3582
7300	42.3864
7304	42.4163
7308	42.4444
7312	42.4726
7316	42.499
7320	42.5271
7324	42.5623
7328	42.5939
7332	42.6239
7336	42.6502
7340	42.6784
7344	42.7048
7348	42.7329
7352	42.7611
7356	42.7874
7360	42.8138
7364	42.842
7368	42.8684
7372	42.893
7376	42.9229
7380	42.9493
7384	42.9757
7388	43.0038
7392	43.0337
7396	43.0618
7400	43.09
7404	43.1199
7408	43.148
7412	43.1779
7416	43.2096
7420	43.2395
7424	43.2659
7428	43.294
7432	43.3222
7436	43.3486
7440	43.375
7444	43.4031
7448	43.4295
7452	43.4559
7456	43.484
7460	43.5104
7464	43.5385
7468	43.5667
7472	43.5931
7476	43.6195
7480	43.6511
7484	43.681
7488	43.7074
7492	43.7355
7496	43.7602
7500	43.7901
7504	43.8165
7508	43.8428
7512	43.8692
7516	43.8974
7520	43.9238
7524	43.9519
7528	43.9818
7532	44.01
7536	44.0399
7540	44.0662
7544	44.0926
7548	44.119
7552	44.1472
7556	44.1753
7560	44.2017
7564	44.2281
7568	44.2562
7572	44.2826
7576	44.3107
7580	44.3371
7584	44.3653
7588	44.3917
7592	44.4198
7596	44.4462
7600	44.4726
7604	44.5007
7608	44.5289
7612	44.5552
7616	44.5808
7620	44.6072
7624	44.6354
7628	44.6618
7632	44.6899
7636	44.7163
7640	44.7427
7644	44.7708
7648	44.799
7652	44.8253
7656	44.8517
7660	44.8799
7664	44.9063
7668	44.9326
7672	44.9608
7676	44.9889
7680	45.0153
7684	45.0417
7688	45.0698
7692	45.098
7696	45.1244
7700	45.1525
7704	45.1789
7708	45.2088
7712	45.2387
7716	45.2651
7720	45.2932
7724	45.3214
7728	45.3478
7732	45.3777
7736	45.4041
7740	45.4322
7744	45.4603
7748	45.4867
7752	45.5149
7756	45.5413
7760	45.5694
7764	45.5958
7768	45.6239
7772	45.6503
7776	45.6767
7780	45.7048
7784	45.7312
7788	45.7611
7792	45.7893
7796	45.8174
7800	45.8438
7804	45.872
7808	45.9001
7812	45.93
7816	45.9581
7820	45.9863
7824	46.0162
7828	46.0443
7832	46.0707
7836	46.0971
7840	46.1253
7844	46.1499
7848	46.178
7852	46.2044
7856	46.2326
7860	46.2625
7864	46.2888
7868	46.3152
7872	46.3426
7876	46.3725
7880	46.3989
7884	46.427
7888	46.4534
7892	46.4815
7896	46.5097
7900	46.5378
7904	46.566
7908	46.5959
7912	46.6258
[truncated: 1,060 more rows]
